# Supplementary material for: First experimental observations on melting and chemical modification of volcanic ash during lightning interaction
Source: Sci Rep. 2018 Jan 23;8:1389. doi: 10.1038/s41598-018-19608-3 (PMC5780474; doi:10.1038/s41598-018-19608-3)
Supplement: Supplementary file 8 — Dataset 1 [file 41598_2018_19608_MOESM8_ESM.xlsx]

## Sheet: SupplTable1 - Inital glass chem
	Supplementary Information to "S.P. Mueller, C. Helo, F. Keller, J. Taddeucchi, J.M. Castro ," First experimental observations on melting and chemical modification of volcanic ash during lightning interaction ."
	Supplementary Table 1
	Major element composition of the homogenized phonolitic glass used for the experiments.
		SiO2	TiO2	Al2O3	FeOt	MnO	MgO	CaO	Na2O	K2O	P2O5	Cl	F	S
	LSPavg	59.6787	0.541786	20.7641	2.57504	0.386961	0.191161	2.00934	6.60466	6.95115	0.0786399	0.0972649	0.073a	0.0478972
	1s %	0.623373	3.63326	1.08683	2.48946	5.99594	19.0009	2.5913	3.65153	1.9582	20.1613	13.2691	87.4872	20.427
	n	46	46	46	46	46	46	46	45	46	46	44	44	44
	All elements analyzed by EMP. Data normalized to 100%.
	FeOt: all Fe as FeO.
	a 14 measurements had F concentrations below the detection limit.

## Sheet: SupplTable2 - Results
	Supplementary Information to "S.P. Mueller, C. Helo, F. Keller, J. Taddeucchi, J.M. Castro ," First experimental observations on melting and chemical modification of volcanic ash during lightning interaction ."
	Supplementary Table 2
	Major element composition of flash-melted phonolitic glass grains.
			Data normalized to 100 %															Raw data wt%
	Sample		SiO2	TiO2	Al2O3	FeOt	MnO	MgO	CaO	Na2O	K2O	P2O5	Cl	F	S			SiO2	TiO2	Al2O3	FeOt	MnO	MgO	CaO	Na2O	K2O	P2O5	Cl	F	S	Total	Distance [µm]
	Injection Experiments
	P01_01a		59.1198	0.557263	21.151	2.74137	0.184756	0.405464	2.04529	6.6542	6.91885	0.0739023	0.102864	b.d.l.	0.0451971			59.198	0.558	21.179	2.745	0.185	0.406	2.048	6.663	6.928	0.074	0.103	b.d.l.	0.0452569	100.132
	P01_L02a		58.5287	0.515275	21.267	2.54803	0.225749	0.349253	1.94974	7.07718	7.30394	0.0900971	0.0931341	b.d.l.	0.0518964			57.816	0.509	21.008	2.517	0.223	0.345	1.926	6.991	7.215	0.089	0.092	b.d.l.	0.0512645	98.7823	8.6
	P01_L03		59.6773	0.533647	20.7069	2.43128	0.188346	0.412133	2.04548	6.61135	7.03968	0.0830342	0.0972108	0.134677	0.0389333			58.934	0.527	20.449	2.401	0.186	0.407	2.02	6.529	6.952	0.082	0.096	0.133	0.0384483	98.7544	17.2
	P01_L04		59.6407	0.504763	20.8144	2.54098	0.208972	0.353334	1.97362	6.61744	7.00913	0.0878287	0.109029	0.0989335	0.0408362			59.078	0.5	20.618	2.517	0.207	0.35	1.955	6.555	6.943	0.087	0.108	0.098	0.0404509	99.0565	25.8
	P01_L05		59.5915	0.526752	20.4738	2.60959	0.17827	0.404884	2.00428	6.44491	7.06634	0.122875	0.10676	0.415963	0.0540525			59.167	0.523	20.328	2.591	0.177	0.402	1.99	6.399	7.016	0.122	0.106	0.413	0.0536675	99.2877	34.4
	P01_L06		60.2235	0.556286	20.973	2.61758	0.224537	0.41772	2.19177	5.56185	7.01931	0.0647314	0.109234	b.d.l.	0.0405081			59.543	0.55	20.736	2.588	0.222	0.413	2.167	5.499	6.94	0.064	0.108	b.d.l.	0.0400504	98.8701	43
	P01_L07		60.4792	0.550005	21.4176	2.6828	0.195557	0.411486	2.05641	4.98977	6.89442	0.0937046	0.112038	0.071297	0.0456875			59.379	0.54	21.028	2.634	0.192	0.404	2.019	4.899	6.769	0.092	0.11	0.07	0.0448564	98.1809	51.6
	P01_L08		59.4651	0.517515	20.7949	2.48929	0.198581	0.392148	2.04599	6.3205	7.08374	0.0541585	0.103302	0.489433	0.0453898			59.291	0.516	20.734	2.482	0.198	0.391	2.04	6.302	7.063	0.054	0.103	0.488	0.0452569	99.7073	60.2
	Pu01_L02		60.4586	0.55244	21.5101	2.58674	0.212554	0.387009	1.9952	5.10832	7.00426	0.0691804	0.0741935	b.d.l.	0.0413597			60.301	0.551	21.454	2.58	0.212	0.386	1.99	5.095	6.986	0.069	0.074	b.d.l.	0.0412519	99.7393	5
	Pu01_L03		59.2987	0.532938	20.8867	2.62929	0.198208	0.389338	1.99321	6.72897	7.11629	0.0970816	0.0839352	b.d.l.	0.0453618			58.638	0.527	20.654	2.6	0.196	0.385	1.971	6.654	7.037	0.096	0.083	b.d.l.	0.0448564	98.8859	10
	Pu01_L04		59.6125	0.527957	20.9957	2.48677	0.16619	0.422568	2.09156	6.1774	7.19481	0.0557344	0.0922152	0.134776	0.0418027			58.827	0.521	20.719	2.454	0.164	0.417	2.064	6.096	7.1	0.055	0.091	0.133	0.0412519	98.6823	15
	Pu01_L05		59.5715	0.508795	21.0599	2.60972	0.187131	0.374263	1.98258	6.31391	7.0594	0.0809217	0.0890138	0.12644	0.0364606			58.893	0.503	20.82	2.58	0.185	0.37	1.96	6.242	6.979	0.08	0.088	0.125	0.0360453	98.861	20
	Pu01_L06		59.7095	0.522583	21.0158	2.50758	0.236236	0.388614	2.01057	6.31498	7.08402	0.0848815	0.100221	b.d.l.	0.0249845			58.386	0.511	20.55	2.452	0.231	0.38	1.966	6.175	6.927	0.083	0.098	b.d.l.	0.0244307	97.7834	25
	Pu01_L07		59.8124	0.545309	20.9127	2.50822	0.16146	0.384864	2.0868	6.21876	7.16416	0.0913926	0.0720986	b.d.l.	0.0418902			58.901	0.537	20.594	2.47	0.159	0.379	2.055	6.124	7.055	0.09	0.071	b.d.l.	0.0412519	98.4763	30
	Pu01_L08		59.4931	0.530218	21.0437	2.59173	0.22738	0.41854	1.98404	6.27609	7.09305	0.0593603	0.0985984	0.147898	0.0362654			59.132	0.527	20.916	2.576	0.226	0.416	1.972	6.238	7.05	0.059	0.098	0.147	0.0360453	99.393	35
	Pu01_L09		59.7234	0.530248	20.8429	2.60156	0.170328	0.407571	1.94864	6.21698	7.18522	0.0953028	0.0760394	0.177425	0.0243633			58.907	0.523	20.558	2.566	0.168	0.402	1.922	6.132	7.087	0.094	0.075	0.175	0.0240302	98.633	40
	Pu01_L10		59.8164	0.525952	20.9833	2.46629	0.212208	0.386849	2.01547	6.26675	7.06989	0.0700593	0.0832588	0.0588904	0.0447317			58.912	0.518	20.666	2.429	0.209	0.381	1.985	6.172	6.963	0.069	0.082	0.058	0.0440554	98.4881	45
	Pu01_L11		59.6784	0.534983	21.0534	2.50906	0.15473	0.384298	2.00239	6.33383	7.13378	0.0667464	0.0960744	b.d.l.	0.0522493			59.011	0.529	20.818	2.481	0.153	0.38	1.98	6.263	7.054	0.066	0.095	b.d.l.	0.051665	98.8817	50
	Pu01_L12		59.792	0.527403	20.9028	2.62386	0.162979	0.370498	1.99118	6.2843	7.01416	0.0911062	0.0809833	0.117426	0.0413535			59.066	0.521	20.649	2.592	0.161	0.366	1.967	6.208	6.929	0.09	0.08	0.116	0.0408514	98.7859	55
	Pu01_L13		59.7416	0.537776	20.942	2.57991	0.177577	0.437889	1.9705	6.32921	7.10813	0.0494391	0.0867707	b.d.l.	0.039197			59.211	0.533	20.756	2.557	0.176	0.434	1.953	6.273	7.045	0.049	0.086	b.d.l.	0.0388488	99.1118	60
	Pu01_L14		59.5825	0.561755	21.038	2.49602	0.220653	0.4241	2.08406	6.35745	7.04168	0.064779	0.094132	b.d.l.	0.0348626			58.866	0.555	20.785	2.466	0.218	0.419	2.059	6.281	6.957	0.064	0.093	b.d.l.	0.0344433	98.7974	65
	Pu01_L15		59.7573	0.542195	20.9141	2.60437	0.239622	0.36654	2.08045	6.08498	7.1978	0.0659976	0.0954427	b.d.l.	0.0512379			58.854	0.534	20.598	2.565	0.236	0.361	2.049	5.993	7.089	0.065	0.094	b.d.l.	0.0504635	98.4885	70
	Pu01_L16		59.6611	0.541316	20.997	2.54671	0.159865	0.363238	2.07015	6.30051	7.12109	0.103204	0.0981451	b.d.l.	0.0376865			58.965	0.535	20.752	2.517	0.158	0.359	2.046	6.227	7.038	0.102	0.097	b.d.l.	0.0372468	98.8332	75
	Pu01_L17		59.927	0.509381	20.6884	2.45438	0.197245	0.414825	2.01312	6.17358	7.17912	0.129125	0.104723	0.168777	0.0403131			58.941	0.501	20.348	2.414	0.194	0.408	1.98	6.072	7.061	0.127	0.103	0.166	0.0396499	98.3546	80
	Pu01_L18		59.8796	0.527421	20.8932	2.51696	0.127274	0.394039	2.00481	6.37793	7.0367	0.0936733	0.0896006	b.d.l.	0.0587215			58.81	0.518	20.52	2.472	0.125	0.387	1.969	6.264	6.911	0.092	0.088	b.d.l.	0.0576725	98.2137	85
	Pu01_L19		59.7799	0.515918	20.7516	2.61788	0.181377	0.384923	2.04856	6.27767	7.00519	0.0856504	0.0957269	0.213622	0.0419711			59.326	0.512	20.594	2.598	0.18	0.382	2.033	6.23	6.952	0.085	0.095	0.212	0.0416524	99.2407	90
	Pu01_L20		59.7605	0.547035	20.8542	2.6906	0.191462	0.414328	1.96831	6.31217	7.0841	0.0405211	0.108394	b.d.l.	0.0284005			58.992	0.54	20.586	2.656	0.189	0.409	1.943	6.231	6.993	0.04	0.107	b.d.l.	0.0280353	98.714	95
	Pu01_L21		59.8162	0.541419	20.921	2.51987	0.203412	0.393667	1.99971	6.3179	7.07994	0.0758998	0.0941158	b.d.l.	0.0368831			59.107	0.535	20.673	2.49	0.201	0.389	1.976	6.243	6.996	0.075	0.093	b.d.l.	0.0364458	98.8144	100
	Pu01_L22		59.8809	0.509397	21.0144	2.52378	0.191654	0.368178	1.96597	6.19144	7.07406	0.128106	0.100871	b.d.l.	0.0513068			59.364	0.505	20.833	2.502	0.19	0.365	1.949	6.138	7.013	0.127	0.1	b.d.l.	0.050864	99.1369	105
	P02-01		59.6129	0.57023	20.7845	2.52603	0.19244	0.428432	2.03784	6.61892	7.03318	0.0952072	0.051655	b.d.l.	0.0486776			58.857	0.563	20.521	2.494	0.19	0.423	2.012	6.535	6.944	0.094	0.051	b.d.l.	0.0480604	98.7321
	P03-01		59.1811	0.533808	20.9013	2.66299	0.179618	0.400608	2.06661	6.78108	7.03032	0.100909	0.112009	b.d.l.	0.0497097			58.648	0.529	20.713	2.639	0.178	0.397	2.048	6.72	6.967	0.1	0.111	b.d.l.	0.0492619	99.0993
	P04-01		59.1502	0.551452	20.9159	2.75625	0.188178	0.376356	2.03373	6.80962	6.96661	0.0493086	0.0905669	0.0633968	0.0483632			58.78	0.548	20.785	2.739	0.187	0.374	2.021	6.767	6.923	0.049	0.09	0.063	0.0480604	99.3741
	P05-01		60.7801	0.540731	21.5231	2.71376	0.180917	0.465938	2.13765	5.25065	6.22194	0.0717605	0.098039	b.d.l.	0.0153822			60.136	0.535	21.295	2.685	0.179	0.461	2.115	5.195	6.156	0.071	0.097	b.d.l.	0.0152191	98.9402
	A01_L01*		61.7734	0.568245	21.1953	2.72838	0.19143	0.407041	2.17021	4.95703	5.96657	0.0352634	0.00705268	b.d.l.	b.d.l.			61.312	0.564	21.037	2.708	0.19	0.404	2.154	4.92	5.922	0.035	0.007	b.d.l.	b.d.l.	99.253	0
	A01_L02*		62.2964	0.584168	21.1293	2.67988	0.213621	0.414081	2.14026	4.83837	5.70399	b.d.l.	b.d.l.	b.d.l.	b.d.l.			61.532	0.577	20.87	2.647	0.211	0.409	2.114	4.779	5.634	b.d.l.	b.d.l.	b.d.l.	b.d.l.	98.773	11
	A01_L03*		59.724	0.577767	20.7202	2.53012	0.209001	0.379819	2.00962	6.5986	6.96636	0.0472262	0.0914379	0.0994764	0.0462796			59.438	0.575	20.621	2.518	0.208	0.378	2	6.567	6.933	0.047	0.091	0.099	0.0460579	99.5211	22
	A01_L04*		59.9618	0.512838	20.6824	2.54508	0.199102	0.41027	1.93571	6.55326	6.99571	0.0774284	0.0824563	b.d.l.	0.0438978			59.63	0.51	20.568	2.531	0.198	0.408	1.925	6.517	6.957	0.077	0.082	b.d.l.	0.0436549	99.4467	33
	A01_L05*		59.9527	0.538767	20.6642	2.44416	0.169818	0.415447	1.92056	6.48845	6.98577	0.0596383	0.102093	0.212272	0.0461514			59.311	0.533	20.443	2.418	0.168	0.411	1.9	6.419	6.911	0.059	0.101	0.21	0.0456574	98.9297	44
	A01_L06*		59.8865	0.517853	20.5892	2.48851	0.160192	0.385871	1.98577	6.60917	7.07161	0.0453373	0.093697	0.117877	0.0484207			59.441	0.514	20.436	2.47	0.159	0.383	1.971	6.56	7.019	0.045	0.093	0.117	0.0480604	99.2561	55
	A01_L07*		59.4321	0.523212	20.9995	2.62306	0.22209	0.405164	1.98681	6.62168	6.97783	0.0660268	0.0920373	b.d.l.	0.0504839			59.408	0.523	20.991	2.622	0.222	0.405	1.986	6.619	6.975	0.066	0.092	b.d.l.	0.0504635	99.9595	66
	A01_L08*		59.8376	0.52512	20.7638	2.477	0.207839	0.423711	1.981	6.51029	6.89986	0.0873527	0.092373	0.156632	0.0373978			59.596	0.523	20.68	2.467	0.207	0.422	1.973	6.484	6.872	0.087	0.092	0.156	0.0372468	99.5962	77
	A01_L09*		59.3822	0.532184	20.8384	2.61883	0.128285	0.39989	1.96337	6.77207	6.90837	0.0731628	0.0811807	0.259578	0.0425481			59.25	0.531	20.792	2.613	0.128	0.399	1.959	6.757	6.893	0.073	0.081	0.259	0.0424534	99.7775	88
	A01_L10*		59.5959	0.538644	20.7373	2.5558	0.213652	0.41627	1.94794	6.72552	6.98231	0.0461408	0.0942877	0.103315	0.0429851			59.414	0.537	20.674	2.548	0.213	0.415	1.942	6.705	6.961	0.046	0.094	0.103	0.0428539	99.6949	99
	A01_L11*		59.3515	0.528307	20.8857	2.47348	0.23648	0.416608	2.00555	6.84686	6.96158	0.0845291	0.10868	0.0644031	0.0362724			58.98	0.525	20.755	2.458	0.235	0.414	1.993	6.804	6.918	0.084	0.108	0.064	0.0360453	99.374	110
	P06_01		60.7187	0.586168	22.1666	2.68106	0.200425	0.392793	2.16741	5.09422	5.87175	0.0261862	0.00805729	0.0866158	b.d.l.			60.287	0.582	22.009	2.662	0.199	0.39	2.152	5.058	5.83	0.026	0.008	0.086	b.d.l.	99.289
	Pg02_L01		59.1216	0.536479	21.2252	2.59769	0.175465	0.435637	1.9281	6.67675	7.08213	0.0766399	0.103867	b.d.l.	0.0403876			58.628	0.532	21.048	2.576	0.174	0.432	1.912	6.621	7.023	0.076	0.103	b.d.l.	0.0400504	99.1651
	Pg02_L02		58.9048	0.497534	21.1792	2.5626	0.160849	0.403622	1.82729	6.96148	7.19626	0.0889167	0.0939121	0.0999065	0.0236076			58.96	0.498	21.199	2.565	0.161	0.404	1.829	6.968	7.203	0.089	0.094	0.1	0.0236297	100.094
	Pg02_L04		59.3047	0.539765	21.2177	2.62143	0.170875	0.386982	1.94496	6.50331	7.1074	0.081417	0.0964942	b.d.l.	0.0249591			59.001	0.537	21.109	2.608	0.17	0.385	1.935	6.47	7.071	0.081	0.096	b.d.l.	0.0248312	99.4878
	Pg02_L05		59.2659	0.52933	21.2746	2.46987	0.187827	0.419848	1.88932	6.45843	7.16353	0.0813581	0.09542	0.117517	0.0470661			59.005	0.527	21.181	2.459	0.187	0.418	1.881	6.43	7.132	0.081	0.095	0.117	0.0468589	99.5599
	Pg02_L06		59.4242	0.547517	21.2604	2.55709	0.198639	0.406352	1.9521	6.43408	7.01184	0.069574	0.0978069	b.d.l.	0.0403835			58.934	0.543	21.085	2.536	0.197	0.403	1.936	6.381	6.954	0.069	0.097	b.d.l.	0.0400504	99.1751
	Pg02_L07		59.5685	0.525889	21.1396	2.60045	0.194959	0.395917	2.02557	6.38566	6.97753	0.0499895	0.099979	b.d.l.	0.0360377			59.581	0.526	21.144	2.601	0.195	0.396	2.026	6.387	6.979	0.05	0.1	b.d.l.	0.0360453	100.021
	Pg02_L08		59.4213	0.544153	21.0801	2.51256	0.228323	0.415407	1.9855	6.68473	6.87885	0.110641	0.112653	b.d.l.	0.0257816			59.077	0.541	20.958	2.498	0.227	0.413	1.974	6.646	6.839	0.11	0.112	b.d.l.	0.0256322	99.4206
	Pg02_L09		59.3511	0.511897	21.1395	2.61836	0.181609	0.386168	2.02963	6.70755	6.89514	0.0439054	0.0967915	b.d.l.	0.0383657			59.479	0.513	21.185	2.624	0.182	0.387	2.034	6.722	6.91	0.044	0.097	b.d.l.	0.0384483	100.215
	Pg02_L10		59.2416	0.554168	20.9234	2.56227	0.196478	0.430236	1.90432	6.79209	7.06816	0.0503789	0.0906821	0.135016	0.0512494			58.796	0.55	20.766	2.543	0.195	0.427	1.89	6.741	7.015	0.05	0.09	0.134	0.050864	99.2479
	Pu08_01		59.1741	0.544249	21.1217	2.57118	0.172079	0.377172	1.94689	6.69406	7.02221	0.0790361	0.10905	0.133061	0.0552948			59.147	0.544	21.112	2.57	0.172	0.377	1.946	6.691	7.019	0.079	0.109	0.133	0.0552695	99.9543
	Pu09_01		59.656	0.504177	20.8443	2.51088	0.178063	0.411145	1.9937	6.70936	7.01947	0.0450158	0.101036	b.d.l.	0.0268432			59.635	0.504	20.837	2.51	0.178	0.411	1.993	6.707	7.017	0.045	0.101	b.d.l.	0.0268337	99.9648
	Pu09_02		59.2222	0.517264	21.1094	2.56222	0.135594	0.452983	1.93547	6.93335	6.90121	0.0703078	0.120528	b.d.l.	0.0394219			58.963	0.515	21.017	2.551	0.135	0.451	1.927	6.903	6.871	0.07	0.12	b.d.l.	0.0392494	99.5622
	Pu10_01		58.8131	0.503416	21.1727	2.55836	0.180223	0.420856	2.04185	6.96023	7.01661	0.0644372	0.105717	0.103704	0.058873			58.414	0.5	21.029	2.541	0.179	0.418	2.028	6.913	6.969	0.064	0.105	0.103	0.0584735	99.3215
	P11_01		59.7052	0.56573	20.4147	2.74193	0.180509	0.402364	2.05619	6.70406	6.91683	0.0695818	0.0786577	0.118995	0.0452346			59.206	0.561	20.244	2.719	0.179	0.399	2.039	6.648	6.859	0.069	0.078	0.118	0.0448564	99.1639
	Pg03_L01		59.3869	0.498807	20.7813	2.61075	0.183561	0.396052	1.86953	6.95835	7.11797	0.0628496	0.0907828	b.d.l.	0.0431511			59.529	0.5	20.831	2.617	0.184	0.397	1.874	6.975	7.135	0.063	0.091	b.d.l.	0.0432544	100.239	0
	Pg03_L02		59.4049	0.526902	20.9391	2.42955	0.146973	0.37593	1.89565	6.78074	7.16866	0.111979	0.0889834	0.0889834	0.0416446			59.416	0.527	20.943	2.43	0.147	0.376	1.896	6.782	7.17	0.112	0.089	0.089	0.0416524	100.019	10
	Pg03_L03		59.4697	0.539421	20.6164	2.47318	0.210991	0.376202	1.86807	7.11698	7.2165	b.d.l.	0.0766337	b.d.l.	0.0358738			59.754	0.542	20.715	2.485	0.212	0.378	1.877	7.151	7.251	b.d.l.	0.077	b.d.l.	0.0360453	100.478	20
	Pg03_L04		59.5984	0.515939	20.907	2.61462	0.197594	0.365249	1.97594	6.45972	7.06248	0.0548871	0.0928091	0.11177	0.0435653			59.721	0.517	20.95	2.62	0.198	0.366	1.98	6.473	7.077	0.055	0.093	0.112	0.0436549	100.206	30
	Pg03_L05		61.5477	0.576848	21.1228	2.57861	0.187223	0.41189	2.09892	4.57734	6.70055	0.0617329	0.113346	b.d.l.	0.023103			60.817	0.57	20.872	2.548	0.185	0.407	2.074	4.523	6.621	0.061	0.112	b.d.l.	0.0228287	98.8128	40
	Pg03_L06		59.6502	0.556509	20.8492	2.57211	0.156581	0.409902	2.00363	6.53948	6.84666	0.0937489	0.107712	0.185503	0.0287592			59.81	0.558	20.905	2.579	0.157	0.411	2.009	6.557	6.865	0.094	0.108	0.186	0.0288363	100.268	50
	Pg03_L07		60.2493	0.546015	20.9322	2.59232	0.200638	0.403272	1.97643	5.68574	6.93748	0.0688757	0.0988217	0.28249	0.0263856			60.358	0.547	20.97	2.597	0.201	0.404	1.98	5.696	6.95	0.069	0.099	0.283	0.0264332	100.18	60
	Pg03_L08		59.6795	0.566976	20.9081	2.4579	0.188992	0.413982	1.97192	6.53172	6.93071	0.0769967	0.114995	0.114995	0.0432525			59.682	0.567	20.909	2.458	0.189	0.414	1.972	6.532	6.931	0.077	0.115	0.115	0.0432544	100.004	70
	P12_01		60.1137	0.546224	20.7676	2.4976	0.180404	0.397892	1.99848	6.4254	6.88142	0.0641438	0.0881977	b.d.l.	0.0389361			59.979	0.545	20.721	2.492	0.18	0.397	1.994	6.411	6.866	0.064	0.088	b.d.l.	0.0388488	99.7758
	P13_01		59.7761	0.512022	20.9072	2.59697	0.152411	0.420376	2.03016	6.57261	6.81966	0.0677383	0.091646	b.d.l.	0.053062			60.007	0.514	20.988	2.607	0.153	0.422	2.038	6.598	6.846	0.068	0.092	b.d.l.	0.053267	100.386
	P13_02		59.8323	0.556565	20.7718	2.559	0.220828	0.364715	1.99844	6.46995	6.97655	0.0899298	0.10192	b.d.l.	0.0580277			59.879	0.557	20.788	2.561	0.221	0.365	2	6.475	6.982	0.09	0.102	b.d.l.	0.058073	100.078
	P13_03		59.5645	0.547205	20.9596	2.41349	0.18573	0.376453	1.95816	6.64035	7.04577	0.0659043	0.108842	0.0948622	0.0391924			59.651	0.548	20.99	2.417	0.186	0.377	1.961	6.65	7.056	0.066	0.109	0.095	0.0392494	100.145
	P13_04		59.8178	0.523964	20.7949	2.57192	0.242521	0.377254	1.91721	6.48019	6.88639	0.0399211	0.0928165	0.211582	0.0435688			59.936	0.525	20.836	2.577	0.243	0.378	1.921	6.493	6.9	0.04	0.093	0.212	0.0436549	100.198
	P14_01		59.7575	0.548417	20.7224	2.4843	0.185128	0.402106	1.97868	6.55612	7.00102	0.0736531	0.116451	0.154273	0.0199313			60.039	0.551	20.82	2.496	0.186	0.404	1.988	6.587	7.034	0.074	0.117	0.155	0.0200252	100.471
	P15_L01		58.773	0.521675	20.899	2.58735	0.196254	0.344446	1.88344	7.27942	7.33148	0.0570738	0.0991282	b.d.l.	0.0276705			58.697	0.521	20.872	2.584	0.196	0.344	1.881	7.27	7.322	0.057	0.099	b.d.l.	0.0276347	99.8706	0
	P15_L02		59.9813	0.524662	20.7553	2.50169	0.209061	0.338719	1.92376	6.46681	6.94825	0.0834233	0.090459	0.148755	0.0277757			59.677	0.522	20.65	2.489	0.208	0.337	1.914	6.434	6.913	0.083	0.09	0.148	0.0276347	99.4926	8
	P15_L03		60.0364	0.561348	20.9517	2.61797	0.168901	0.366615	2.01588	6.01884	7.02827	0.103328	0.0993536	b.d.l.	0.0314353			60.427	0.565	21.088	2.635	0.17	0.369	2.029	6.058	7.074	0.104	0.1	b.d.l.	0.0316398	100.651	16
	P15_L04		60.1763	0.530604	20.6544	2.43796	0.21606	0.396948	2.01891	6.37227	6.93503	0.0623058	0.0954685	0.0703452	0.0334057			59.881	0.528	20.553	2.426	0.215	0.395	2.009	6.341	6.901	0.062	0.095	0.07	0.0332418	99.5092	24
	P15_L05		59.6378	0.57696	20.6134	2.65302	0.216857	0.401883	2.04025	6.5485	7.06478	0.113403	0.0984812	b.d.l.	0.0346612			59.952	0.58	20.722	2.667	0.218	0.404	2.051	6.583	7.102	0.114	0.099	b.d.l.	0.0348438	100.527	32
	P15_L06		60.3194	0.525731	20.706	2.50196	0.249398	0.426969	1.97822	6.15913	6.88538	0.0588579	0.10375	0.0628483	0.0223742			60.465	0.527	20.756	2.508	0.25	0.428	1.983	6.174	6.902	0.059	0.104	0.063	0.0224282	100.241	40
	P15_L07		60.4147	0.549334	20.8033	2.49917	0.217319	0.410492	1.95788	5.78009	7.2158	0.0593603	0.0925619	b.d.l.	b.d.l.			60.048	0.546	20.677	2.484	0.216	0.408	1.946	5.745	7.172	0.059	0.092	b.d.l.	b.d.l.	99.393	48
	P15_L08		60.1767	0.552583	20.4605	2.50258	0.156598	0.383018	2.03977	6.45345	7.04992	0.0937596	0.104731	b.d.l.	0.0263656			60.331	0.554	20.513	2.509	0.157	0.384	2.045	6.47	7.068	0.094	0.105	b.d.l.	0.0264332	100.256	56
	P15_L09		60.3395	0.554084	20.6503	2.57744	0.160157	0.445655	2.04424	6.06807	6.98226	0.0368063	0.120367	b.d.l.	0.0211156			60.657	0.557	20.759	2.591	0.161	0.448	2.055	6.1	7.019	0.037	0.121	b.d.l.	0.0212267	100.526	64
	P15_L10		60.0545	0.533729	20.46	2.5143	0.189195	0.417225	1.90589	6.59893	7.13266	0.0866314	0.0866314	b.d.l.	0.0203392			60.31	0.536	20.547	2.525	0.19	0.419	1.914	6.627	7.163	0.087	0.087	b.d.l.	0.0204257	100.425	72
	P15_L11		60.3977	0.555187	20.0415	2.58655	0.256163	0.4286	1.96458	6.0612	7.38986	0.0608014	0.0926972	0.137551	0.0275448			60.595	0.557	20.107	2.595	0.257	0.43	1.971	6.081	7.414	0.061	0.093	0.138	0.0276347	100.327	80
	P16_01		59.8715	0.530083	20.7181	2.54181	0.178355	0.405533	1.95792	6.55728	6.90503	0.0747297	0.103625	0.104622	0.0514788			60.088	0.532	20.793	2.551	0.179	0.407	1.965	6.581	6.93	0.075	0.104	0.105	0.051665	100.362
	P17_01		59.6752	0.568192	20.9229	2.45615	0.212446	0.437919	1.96813	6.50965	7.02674	0.0821724	0.0951997	b.d.l.	0.045352			59.55	0.567	20.879	2.451	0.212	0.437	1.964	6.496	7.012	0.082	0.095	b.d.l.	0.0452569	99.7903
	Pu18_01		60.2325	0.498394	20.5084	2.56518	0.158443	0.346971	1.90332	6.53929	7.03267	0.0631767	0.0982749	b.d.l.	0.0534164			60.064	0.497	20.451	2.558	0.158	0.346	1.898	6.521	7.013	0.063	0.098	b.d.l.	0.053267	99.7203
	Pg04_L02		60.0469	0.532246	20.8674	2.44454	0.135808	0.386453	1.9792	6.41591	6.86927	0.0669052	0.0788882	0.128818	0.0475925			60.132	0.533	20.897	2.448	0.136	0.387	1.982	6.425	6.879	0.067	0.079	0.129	0.0476599	100.142
	Pg04_L03		60.3935	0.537758	20.806	2.41389	0.215705	0.431411	2.01358	6.0869	6.91963	0.0842756	0.075246	b.d.l.	0.0221			60.196	0.536	20.738	2.406	0.215	0.43	2.007	6.067	6.897	0.084	0.075	b.d.l.	0.0220277	99.673
	Pg04_L04		59.4887	0.564345	20.689	2.50478	0.148041	0.350729	1.88976	7.02848	7.15864	0.061601	0.084453	b.d.l.	0.0314362			59.874	0.568	20.823	2.521	0.149	0.353	1.902	7.074	7.205	0.062	0.085	b.d.l.	0.0316398	100.648
	Pg04_L05		60.4616	0.540666	20.6852	2.52744	0.159901	0.408747	1.91282	5.77543	7.13759	0.0929425	0.110931	0.159901	0.0268172			60.499	0.541	20.698	2.529	0.16	0.409	1.914	5.779	7.142	0.093	0.111	0.16	0.0268337	100.062
	Pg04_L06		59.9952	0.546583	20.6571	2.61487	0.213277	0.410681	2.0048	6.47667	6.89032	0.0555511	0.0932465	b.d.l.	0.0417158			60.48	0.551	20.824	2.636	0.215	0.414	2.021	6.529	6.946	0.056	0.094	b.d.l.	0.0420529	100.808
	Pg04_L07		59.8508	0.547013	20.6743	2.5385	0.202524	0.400084	1.96667	6.45694	6.95431	0.0734645	0.113175	0.159835	0.0624241			60.287	0.551	20.825	2.557	0.204	0.403	1.981	6.504	7.005	0.074	0.114	0.161	0.0628791	100.729
	P19_01		59.9743	0.499133	20.7898	2.56396	0.128549	0.379622	2.02164	6.55802	6.88844	0.0923948	0.0502146	b.d.l.	0.0538978			59.718	0.497	20.701	2.553	0.128	0.378	2.013	6.53	6.859	0.092	0.05	b.d.l.	0.0536675	99.5727
	P19_02		59.8696	0.531812	20.6593	2.50626	0.140891	0.429617	1.98041	6.73199	6.8709	0.0813593	0.0942578	0.0654843	0.0381479			60.341	0.536	20.822	2.526	0.142	0.433	1.996	6.785	6.925	0.082	0.095	0.066	0.0384483	100.787
	P19_03		59.6626	0.546284	20.8974	2.5161	0.161493	0.389776	1.98178	6.63815	6.99005	0.0727715	0.0976932	b.d.l.	0.0459137			59.85	0.548	20.963	2.524	0.162	0.391	1.988	6.659	7.012	0.073	0.098	b.d.l.	0.0460579	100.314
	P20_01		59.6161	0.513059	20.7675	2.56133	0.184582	0.412829	1.94506	6.71939	6.98535	0.106184	0.0972531	0.0555732	0.0357706			60.074	0.517	20.927	2.581	0.186	0.416	1.96	6.771	7.039	0.107	0.098	0.056	0.0360453	100.768
	Pg05_L01		59.4261	0.532076	21.0299	2.55576	0.130528	0.403541	2.04461	6.65692	6.9409	0.0567946	0.105618	0.0637694	0.0534741			59.641	0.534	21.106	2.565	0.131	0.405	2.052	6.681	6.966	0.057	0.106	0.064	0.0536675	100.362
	Pg05_L02		59.7305	0.509036	20.9452	2.52526	0.188274	0.412409	1.96542	6.52482	6.90037	0.0428347	0.100612	0.104596	0.0506684			59.961	0.511	21.026	2.535	0.189	0.414	1.973	6.55	6.927	0.043	0.101	0.105	0.050864	100.386
	Pg05_L03		59.7384	0.511712	20.9382	2.53457	0.160909	0.401774	1.94191	6.4074	7.01306	0.0779561	0.10594	0.126929	0.0412287			59.772	0.512	20.95	2.536	0.161	0.402	1.943	6.411	7.017	0.078	0.106	0.127	0.0412519	100.056
	Pg05_L04		59.6229	0.512185	21.0948	2.49577	0.103239	0.393911	2.04673	6.50906	6.98215	0.0861994	0.103239	b.d.l.	0.0497776			59.485	0.511	21.046	2.49	0.103	0.393	2.042	6.494	6.966	0.086	0.103	b.d.l.	0.0496624	99.7687
	Pg05_L05		59.7891	0.569449	21.0816	2.50019	0.211424	0.381959	1.97462	6.2769	6.95605	0.117679	0.0967364	b.d.l.	0.0443351			59.952	0.571	21.139	2.507	0.212	0.383	1.98	6.294	6.975	0.118	0.097	b.d.l.	0.0444559	100.272
	Pg05_L06		59.7915	0.553292	21.2002	2.57536	0.239126	0.468247	1.99305	5.79706	7.04171	0.0810427	0.107056	0.103054	0.0492879			59.76	0.553	21.189	2.574	0.239	0.468	1.992	5.794	7.038	0.081	0.107	0.103	0.0492619	99.9473
	Pg05_L07		59.5715	0.533152	21.0391	2.58604	0.169413	0.399615	2.02	6.46359	7.00073	0.0916822	0.0916822	b.d.l.	0.0335261			59.778	0.535	21.112	2.595	0.17	0.401	2.027	6.486	7.025	0.092	0.092	b.d.l.	0.0336423	100.347
	Pg05_L08		59.7082	0.508916	20.9935	2.53458	0.144976	0.414932	2.04366	6.44894	7.01784	0.0349942	0.0989837	b.d.l.	0.0504551			59.718	0.509	20.997	2.535	0.145	0.415	2.044	6.45	7.019	0.035	0.099	b.d.l.	0.0504635	100.016
	Pg06_01		59.3563	0.545991	21.074	2.58822	0.209613	0.404253	1.96836	6.6537	6.9781	0.0918303	0.104806	b.d.l.	0.0247854			59.466	0.547	21.113	2.593	0.21	0.405	1.972	6.666	6.991	0.092	0.105	b.d.l.	0.0248312	100.185
	Pu21_01		59.479	0.528711	20.8265	2.6048	0.137147	0.387589	2.03335	6.56914	6.88219	0.0934189	0.0924251	0.343861	0.0218915			59.849	0.532	20.956	2.621	0.138	0.39	2.046	6.61	6.925	0.094	0.093	0.346	0.0220277	100.622
	Pg07_L01		61.1311	0.549626	21.2978	2.71799	0.170816	0.384839	2.00357	4.80395	6.76834	0.0592832	0.0793792	b.d.l.	0.0334014			60.839	0.547	21.196	2.705	0.17	0.383	1.994	4.781	6.736	0.059	0.079	b.d.l.	0.0332418	99.5222
	Pg07_L02		62.2099	0.52685	21.3795	2.55304	0.179677	0.433458	2.07898	3.6778	6.61659	0.0609075	0.0741041	0.186783	0.0223609			61.283	0.519	21.061	2.515	0.177	0.427	2.048	3.623	6.518	0.06	0.073	0.184	0.0220277	98.51
	Pg07_L03		61.0352	0.563791	21.3289	2.63069	0.183207	0.374511	2.0588	4.74212	6.82319	0.0556706	0.0769266	0.0921095	0.0348633			60.3	0.557	21.072	2.599	0.181	0.37	2.034	4.685	6.741	0.055	0.076	0.091	0.0344433	98.7954
	Pg07_L04		62.4653	0.578572	21.5515	2.66757	0.153603	0.391176	1.91492	3.57179	6.51073	0.0634893	0.097282	b.d.l.	0.0340403			61	0.565	21.046	2.605	0.15	0.382	1.87	3.488	6.358	0.062	0.095	b.d.l.	0.0332418	97.6542
	Pg07_L05		61.6492	0.555553	21.1921	2.65206	0.180453	0.433899	2.02047	4.40489	6.69502	0.0618408	0.115571	b.d.l.	0.0389783			60.811	0.548	20.904	2.616	0.178	0.428	1.993	4.345	6.604	0.061	0.114	b.d.l.	0.0384483	98.6404
	Pg07_L06		62.5566	0.57653	21.4921	2.7283	0.193199	0.381287	2.18345	3.13616	6.51765	0.0868884	0.101199	b.d.l.	0.0466717			61.197	0.564	21.025	2.669	0.189	0.373	2.136	3.068	6.376	0.085	0.099	b.d.l.	0.0456574	97.8267
	Pg07_L07		60.2006	0.563319	20.8146	2.56164	0.200538	0.403091	2.06483	5.99396	7.01176	0.04434	0.103796	b.d.l.	0.0375346			59.739	0.559	20.655	2.542	0.199	0.4	2.049	5.948	6.958	0.044	0.103	b.d.l.	0.0372468	99.2332
	Pg07_L08		62.1037	0.567857	21.5572	2.56298	0.184884	0.396179	2.03474	3.56765	6.58877	0.0548556	0.0843151	0.269199	0.0276658			61.135	0.559	21.221	2.523	0.182	0.39	2.003	3.512	6.486	0.054	0.083	0.265	0.0272342	98.4402
	Pg07_L09		61.1455	0.525606	21.0363	2.56158	0.157078	0.384639	2.05208	5.16141	6.76542	0.0694767	0.0976702	b.d.l.	0.04315			60.726	0.522	20.892	2.544	0.156	0.382	2.038	5.126	6.719	0.069	0.097	b.d.l.	0.0428539	99.3139
	P22_01		62.2733	0.575021	21.1877	2.68478	0.268276	0.441389	2.05408	3.64956	6.70689	0.0455562	0.0971866	b.d.l.	0.0162182			61.513	0.568	20.929	2.652	0.265	0.436	2.029	3.605	6.625	0.045	0.096	b.d.l.	0.0160201	98.779
	P23_01		59.5623	0.537579	20.7418	2.57206	0.231664	0.432637	1.98696	6.69944	6.94496	0.0683111	0.0940515	0.0900915	0.0380645			60.163	0.543	20.951	2.598	0.234	0.437	2.007	6.767	7.015	0.069	0.095	0.091	0.0384483	101.008
	P24_01		59.7228	0.517455	20.4022	2.60913	0.196653	0.412176	2.0003	6.65838	7.04176	0.0615781	0.106272	0.205592	0.0656334			60.132	0.521	20.542	2.627	0.198	0.415	2.014	6.704	7.09	0.062	0.107	0.207	0.0660831	100.685
	P25_01		59.9432	0.493681	20.6676	2.58833	0.141908	0.407736	2.02269	6.56176	6.98448	0.0589619	0.0919406	b.d.l.	0.037623			59.982	0.494	20.681	2.59	0.142	0.408	2.024	6.566	6.989	0.059	0.092	b.d.l.	0.0376473	100.065
	P26_01		59.7922	0.528028	20.878	2.54684	0.200492	0.392051	2.06348	6.56561	6.84848	0.0962758	0.0774177	b.d.l.	0.0111304			60.242	0.532	21.035	2.566	0.202	0.395	2.079	6.615	6.9	0.097	0.078	b.d.l.	0.0112141	100.752
	P27_01		59.8551	0.544676	20.7966	2.48317	0.183865	0.366742	1.90785	6.55786	6.95327	0.0177934	b.d.l.	0.333132	b.d.l.			60.55	0.551	21.038	2.512	0.186	0.371	1.93	6.634	7.034	0.018	b.d.l.	0.337	b.d.l.	101.161
	P28_01		60.736	0.536976	20.953	2.57529	0.184305	0.399494	2.05426	5.80511	6.66985	0.0528009	0.0328761	b.d.l.	b.d.l.			60.965	0.539	21.032	2.585	0.185	0.401	2.062	5.827	6.695	0.053	0.033	b.d.l.	b.d.l.	100.377
	P29_01		60.6951	0.526958	21.2493	2.60179	0.191985	0.418966	2.03384	5.69954	6.45048	0.0539957	0.0099992	0.0679946	b.d.l.			60.7	0.527	21.251	2.602	0.192	0.419	2.034	5.7	6.451	0.054	0.01	0.068	b.d.l.	100.008
	P30_01		64.3329	0.509186	18.5512	2.70631	0.226528	0.37788	1.88439	5.03473	6.27161	0.0320747	0.012028	0.0611425	b.d.l.			64.183	0.508	18.508	2.7	0.226	0.377	1.88	5.023	6.257	0.032	0.012	0.061	b.d.l.	99.767
	P31_01		62.3474	0.536348	21.4346	2.62485	0.223478	0.38296	2.07327	3.51673	6.46461	0.0772016	0.085328	0.219415	0.0138324			61.377	0.528	21.101	2.584	0.22	0.377	2.041	3.462	6.364	0.076	0.084	0.216	0.0136171	98.4436
	P32_01		59.9178	0.526309	20.7783	2.57792	0.163851	0.394235	1.98111	6.5461	6.93934	0.0526309	0.0893733	b.d.l.	0.0330103			60.338	0.53	20.924	2.596	0.165	0.397	1.995	6.592	6.988	0.053	0.09	b.d.l.	0.0332418	100.701
	P33_01		59.9675	0.543337	20.7575	2.50334	0.217335	0.355911	1.93807	6.53899	6.9258	0.10767	0.096704	b.d.l.	0.0479138			60.151	0.545	20.821	2.511	0.218	0.357	1.944	6.559	6.947	0.108	0.097	b.d.l.	0.0480604	100.306
	P34_01		59.7759	0.525186	20.5686	2.56338	0.207493	0.38421	2.00146	6.58517	6.9535	0.0853799	0.108214	0.196572	0.0449306			60.21	0.529	20.718	2.582	0.209	0.387	2.016	6.633	7.004	0.086	0.109	0.198	0.0452569	100.726
	Pu35_L01		60.1615	0.531838	20.7088	2.58848	0.179271	0.412324	1.97497	6.46174	6.79538	0.0876438	0.0717086	b.d.l.	0.0263262			60.406	0.534	20.793	2.599	0.18	0.414	1.983	6.488	6.823	0.088	0.072	b.d.l.	0.0264332	100.406	0
	Pu35_L02		59.802	0.543601	20.8199	2.51736	0.282672	0.422032	2.08051	6.53606	6.82663	0.0642437	0.0800575	b.d.l.	0.0249381			60.506	0.55	21.065	2.547	0.286	0.427	2.105	6.613	6.907	0.065	0.081	b.d.l.	0.0252317	101.177	6.7
	Pu35_L03		60.2794	0.552519	20.8362	2.44445	0.164559	0.390952	1.95576	6.37591	6.83767	0.0428851	0.0917541	b.d.l.	0.0279603			60.441	0.554	20.892	2.451	0.165	0.392	1.961	6.393	6.856	0.043	0.092	b.d.l.	0.0280353	100.268	13.4
	Pu35_L04		60.1677	0.558039	20.8315	2.50471	0.17905	0.384957	1.98049	6.16429	6.93221	0.0676411	0.0875355	0.104446	0.0374486			60.487	0.561	20.942	2.518	0.18	0.387	1.991	6.197	6.969	0.068	0.088	0.105	0.0376473	100.531	20.1
	Pu35_L05		60.2983	0.548797	20.7275	2.49534	0.166422	0.420018	1.98518	6.32305	6.85996	0.0584459	0.0851923	b.d.l.	0.0317394			60.87	0.554	20.924	2.519	0.168	0.424	2.004	6.383	6.925	0.059	0.086	b.d.l.	0.0320403	100.948	26.8
	Pu35_L06		59.8865	0.535402	20.9303	2.46543	0.225485	0.386403	2.04029	6.35032	6.97413	0.102312	0.0774793	b.d.l.	0.025859			60.289	0.539	21.071	2.482	0.227	0.389	2.054	6.393	7.021	0.103	0.078	b.d.l.	0.0260327	100.672	33.5
	Pu35_L07		59.9676	0.537648	20.8919	2.56821	0.174587	0.40274	2.04048	6.39226	6.79401	0.0734058	0.0734058	0.0615022	0.0222481			60.453	0.542	21.061	2.589	0.176	0.406	2.057	6.444	6.849	0.074	0.074	0.062	0.0224282	100.809	40.2
	Pu35_L08		59.8856	0.54565	20.9758	2.46039	0.169648	0.392868	1.87803	6.48827	6.84939	0.0932565	0.0853198	0.15675	0.0190721			60.363	0.55	21.143	2.48	0.171	0.396	1.893	6.54	6.904	0.094	0.086	0.158	0.0192242	100.797	46.9
	Pu35_L09		60.1182	0.538967	20.8713	2.47267	0.17235	0.372594	2.06621	6.36399	6.8651	0.0647557	0.0747181	b.d.l.	0.0191519			60.345	0.541	20.95	2.482	0.173	0.374	2.074	6.388	6.891	0.065	0.075	b.d.l.	0.0192242	100.377	53.6
	Pu35_L10		59.8829	0.567413	20.9057	2.46576	0.190133	0.387234	2.02775	6.41674	6.91347	0.0666959	0.0826232	0.0816278	0.0119606			60.156	0.57	21.001	2.477	0.191	0.389	2.037	6.446	6.945	0.067	0.083	0.082	0.0120151	100.456	60.3
	Pu35_L11		60.1909	0.549811	20.7974	2.3971	0.221714	0.346987	1.99841	6.32034	6.89004	0.0954464	0.0974349	0.0944522	b.d.l.			60.54	0.553	20.918	2.411	0.223	0.349	2.01	6.357	6.93	0.096	0.098	0.095	b.d.l.	100.58	67
	Pu35_L12		60.2756	0.527717	20.679	2.49601	0.229701	0.374254	2.00493	6.37518	6.86132	0.0930684	0.0653459	b.d.l.	0.017844			60.879	0.533	20.886	2.521	0.232	0.378	2.025	6.439	6.93	0.094	0.066	b.d.l.	0.0180227	101.001	73.7
	Pu35_L13		60.1369	0.555061	20.9278	2.45317	0.202201	0.383587	2.0111	6.18893	6.89465	0.0683914	0.0872239	0.0763209	0.0146879			60.672	0.56	21.114	2.475	0.204	0.387	2.029	6.244	6.956	0.069	0.088	0.077	0.0148186	100.89	80.4
	Pu35_L14		60.0057	0.544547	20.9267	2.48879	0.188153	0.380287	2.00895	6.3265	6.9716	0.0836233	0.0587354	b.d.l.	0.016347			60.276	0.547	21.021	2.5	0.189	0.382	2.018	6.355	7.003	0.084	0.059	b.d.l.	0.0164206	100.45	87.1
	Pu35_L15		59.8711	0.542081	20.7798	2.4483	0.300825	0.403086	2.00153	6.39774	6.95273	0.0734688	0.0764473	0.152895	b.d.l.			60.304	0.546	20.93	2.466	0.303	0.406	2.016	6.444	7.003	0.074	0.077	0.154	b.d.l.	100.723	93.8
	Pu35_L16		59.7022	0.541861	20.9994	2.51941	0.172004	0.407639	1.98649	6.47848	6.96864	0.0934587	0.0626372	0.0566717	0.0111495			60.048	0.545	21.121	2.534	0.173	0.41	1.998	6.516	7.009	0.094	0.063	0.057	0.0112141	100.579	100.5
	Pu35_L17		59.8603	0.567105	20.9521	2.52421	0.242903	0.408474	1.97991	6.33135	6.8816	0.0654352	0.067418	0.106084	0.0131035			60.377	0.572	21.133	2.546	0.245	0.412	1.997	6.386	6.941	0.066	0.068	0.107	0.0132166	100.863	107.2
	Pu35_L18		60.14	0.534233	20.9443	2.47058	0.164838	0.438906	1.9294	6.33732	6.85269	0.0883769	0.0754679	b.d.l.	0.023862			60.564	0.538	21.092	2.488	0.166	0.442	1.943	6.382	6.901	0.089	0.076	b.d.l.	0.0240302	100.705	113.9
	Pu35_L19		59.7666	0.524033	21.0261	2.50161	0.131506	0.397508	1.92776	6.56137	7.00171	0.0876709	0.0518055	b.d.l.	0.0223443			59.991	0.526	21.105	2.511	0.132	0.399	1.935	6.586	7.028	0.088	0.052	b.d.l.	0.0224282	100.375	120.6
	Pu35_L20		59.9277	0.52303	20.9461	2.55648	0.151142	0.386804	1.96584	6.32906	6.92468	0.0517064	0.0636386	0.161085	0.0127438			60.268	0.526	21.065	2.571	0.152	0.389	1.977	6.365	6.964	0.052	0.064	0.162	0.0128161	100.568	127.3
	Pu35_L21		59.7288	0.530591	21.0355	2.57531	0.205069	0.386246	1.96508	6.40094	6.80112	0.0895932	0.0696836	0.188146	0.0239216			60	0.533	21.131	2.587	0.206	0.388	1.974	6.43	6.832	0.09	0.07	0.189	0.0240302	100.454	134
	Pu35_L22		59.93	0.532349	21.0179	2.43033	0.214529	0.377412	1.9685	6.48552	6.8669	0.0864074	0.0695232	b.d.l.	0.0206843			60.341	0.536	21.162	2.447	0.216	0.38	1.982	6.53	6.914	0.087	0.07	b.d.l.	0.0208262	100.686	140.7
	P36_01		59.5016	0.57115	20.8188	2.56077	0.232617	0.398914	2.04901	6.70433	6.89933	0.106905	0.111854	b.d.l.	0.0447981			60.111	0.577	21.032	2.587	0.235	0.403	2.07	6.773	6.97	0.108	0.113	b.d.l.	0.0452569	101.024
	P37_L01		58.9702	0.518027	21.3999	2.50725	0.165769	0.397647	1.94186	7.058	6.80638	0.0947249	0.0947249	b.d.l.	0.0454462			59.764	0.525	21.688	2.541	0.168	0.403	1.968	7.153	6.898	0.096	0.096	b.d.l.	0.0460579	101.346
	P37_L02		59.7353	0.540159	20.7802	2.51611	0.15887	0.396183	1.97297	6.60901	6.97342	0.0963152	0.105252	0.0804281	0.0357908			60.16	0.544	20.928	2.534	0.16	0.399	1.987	6.656	7.023	0.097	0.106	0.081	0.0360453	100.711
	P37_L03		59.9666	0.520311	20.7718	2.51236	0.146678	0.38949	2.13179	6.38644	6.97514	0.0683837	0.0961336	b.d.l.	0.0349295			60.507	0.525	20.959	2.535	0.148	0.393	2.151	6.444	7.038	0.069	0.097	b.d.l.	0.0352443	100.901
	P37_L04		60.0603	0.54514	20.6589	2.56542	0.220628	0.385852	2.05986	6.3161	6.87212	0.0959683	0.0920108	0.0920108	0.0356619			60.706	0.551	20.881	2.593	0.223	0.39	2.082	6.384	6.946	0.097	0.093	0.093	0.0360453	101.075
	P37_L05		60.159	0.542268	20.6787	2.45808	0.19764	0.37343	1.98236	6.3344	7.00678	0.0864053	0.0953438	0.0506514	0.0350034			60.573	0.546	20.821	2.475	0.199	0.376	1.996	6.378	7.055	0.087	0.096	0.051	0.0352443	100.688
	P37_L06		60.0382	0.530112	20.7651	2.52999	0.255092	0.366694	2.03874	6.17202	6.96321	0.112599	0.0946629	0.0876878	0.0458945			60.252	0.532	20.839	2.539	0.256	0.368	2.046	6.194	6.988	0.113	0.095	0.088	0.0460579	100.356
	P37_L07		60.1603	0.501774	20.7165	2.50986	0.178497	0.371868	1.99321	6.53793	6.80766	0.0932149	0.0961898	b.d.l.	0.0329642			60.667	0.506	20.891	2.531	0.18	0.375	2.01	6.593	6.865	0.094	0.097	b.d.l.	0.0332418	100.842
	P37_L08		60.1507	0.556484	20.5454	2.59857	0.246118	0.407232	1.97685	6.25279	6.96643	0.0711668	0.0998311	0.0998311	0.0285025			60.855	0.563	20.786	2.629	0.249	0.412	2	6.326	7.048	0.072	0.101	0.101	0.0288363	101.171
	Pu38_01		60.0697	0.544426	20.7935	2.47078	0.177833	0.361626	1.96808	6.48344	6.8093	0.0814652	0.0904065	0.123191	0.0262609			60.464	0.548	20.93	2.487	0.179	0.364	1.981	6.526	6.854	0.082	0.091	0.124	0.0264332	100.656
	P39_01		59.9112	0.543727	20.8204	2.53508	0.196456	0.397873	1.909	6.53068	6.90374	0.0823528	0.105173	b.d.l.	0.0643757			60.382	0.548	20.984	2.555	0.198	0.401	1.924	6.582	6.958	0.083	0.106	b.d.l.	0.0648816	100.786
	PL1_01		59.7794	0.516654	20.5046	2.58728	0.227729	0.38423	1.91112	7.01947	6.80378	0.0872794	0.119382	b.d.l.	0.0590631			59.588	0.515	20.439	2.579	0.227	0.383	1.905	6.997	6.782	0.087	0.119	b.d.l.	0.058874	99.6799
	PL1_L01		59.6973	0.549518	20.6535	2.60646	0.184174	0.352332	1.98988	6.96657	6.77639	0.0730689	0.0950897	b.d.l.	0.0557226			59.641	0.549	20.634	2.604	0.184	0.352	1.988	6.96	6.77	0.073	0.095	b.d.l.	0.05567	99.9057	0
	PL1_L02		60.6954	0.537163	20.7151	2.55859	0.155494	0.379649	2.04566	5.64627	7.03259	0.0696696	0.098951	b.d.l.	0.0655112			60.112	0.532	20.516	2.534	0.154	0.376	2.026	5.592	6.965	0.069	0.098	b.d.l.	0.0648816	99.0389	5
	PL1_L03		60.5948	0.58418	20.831	2.68601	0.213626	0.419152	2.11398	5.22118	7.09318	0.0921324	0.0971947	b.d.l.	0.0535244			59.85	0.577	20.575	2.653	0.211	0.414	2.088	5.157	7.006	0.091	0.096	b.d.l.	0.0528665	98.7709	10
	PL1_L04		60.7041	0.562149	20.6762	2.59438	0.149637	0.426667	2.02819	5.33233	6.97328	0.0727963	0.101106	0.312418	0.066814			60.04	0.556	20.45	2.566	0.148	0.422	2.006	5.274	6.897	0.072	0.1	0.309	0.0660831	98.9061	15
	PL1_L05		61.0332	0.572246	20.7889	2.59432	0.179964	0.397337	2.11913	5.01979	6.98828	0.0626842	0.0889711	0.0920042	0.0631681			60.367	0.566	20.562	2.566	0.178	0.393	2.096	4.965	6.912	0.062	0.088	0.091	0.0624786	98.9085	20
	PL1_L06		60.7723	0.550099	20.7828	2.63865	0.250138	0.411812	2.0733	5.30576	7.01707	0.0528746	0.095581	b.d.l.	0.0496833			59.767	0.541	20.439	2.595	0.246	0.405	2.039	5.218	6.901	0.052	0.094	b.d.l.	0.0488614	98.3459	25
	PL1_L07		61.0515	0.551299	20.7319	2.55115	0.172976	0.408669	2.0656	5.18828	7.01313	0.0950864	0.103179	b.d.l.	0.067252			60.354	0.545	20.495	2.522	0.171	0.404	2.042	5.129	6.933	0.094	0.102	b.d.l.	0.0664836	98.8575	30
	PL1_L08		60.9707	0.536244	20.8578	2.54235	0.230109	0.413587	2.08416	5.03806	7.05633	0.105424	0.102383	b.d.l.	0.0629282			60.147	0.529	20.576	2.508	0.227	0.408	2.056	4.97	6.961	0.104	0.101	b.d.l.	0.0620781	98.6491	35
	PL1_L09		60.7626	0.546117	20.7302	2.62945	0.212379	0.410599	2.02771	5.37622	7.10155	0.0546117	0.0991102	b.d.l.	0.049415			60.082	0.54	20.498	2.6	0.21	0.406	2.005	5.316	7.022	0.054	0.098	b.d.l.	0.0488614	98.8799	40
	PL1_L10		60.6958	0.576805	20.7884	2.63377	0.187182	0.410986	2.12004	5.13224	7.09053	0.0681586	0.0996947	0.1353	0.0611144			59.664	0.567	20.435	2.589	0.184	0.404	2.084	5.045	6.97	0.067	0.098	0.133	0.0600755	98.3001	45
	PL1_L11		61.0008	0.558942	20.8766	2.64052	0.21607	0.424025	1.99434	5.08932	6.99743	0.0436198	0.0994126	b.d.l.	0.0589101			60.134	0.551	20.58	2.603	0.213	0.418	1.966	5.017	6.898	0.043	0.098	b.d.l.	0.058073	98.5791	50
	PL1_L12		60.7358	0.572712	20.8736	2.63893	0.158862	0.377423	2.02979	5.41546	6.93629	0.0941028	0.0941028	b.d.l.	0.0729455			60.024	0.566	20.629	2.608	0.157	0.373	2.006	5.352	6.855	0.093	0.093	b.d.l.	0.0720906	98.8281	55
	PL1_L13		60.8023	0.56869	20.7294	2.6182	0.157577	0.396972	2.09496	5.22023	6.97074	0.0767681	0.101011	0.195961	0.0671555			60.194	0.563	20.522	2.592	0.156	0.393	2.074	5.168	6.901	0.076	0.1	0.194	0.0664836	98.9995	60
	PL1_L14		60.7968	0.575313	20.8986	2.62335	0.182317	0.378815	2.11995	5.21225	6.98073	0.0577339	0.106352	b.d.l.	0.0677452			60.024	0.568	20.633	2.59	0.18	0.374	2.093	5.146	6.892	0.057	0.105	b.d.l.	0.0668841	98.7289	65
	PL1_L15		60.643	0.552652	20.7609	2.52135	0.202437	0.419044	2.12963	5.35547	7.16424	0.0829991	0.108304	b.d.l.	0.0599967			59.913	0.546	20.511	2.491	0.2	0.414	2.104	5.291	7.078	0.082	0.107	b.d.l.	0.0592745	98.7963	70
	PL1_L16		60.9224	0.513388	20.8029	2.49375	0.18909	0.394445	2.04135	5.28536	7.09594	0.0986112	0.105728	b.d.l.	0.0570019			59.927	0.505	20.463	2.453	0.186	0.388	2.008	5.199	6.98	0.097	0.104	b.d.l.	0.0560705	98.3661	75
	PL1_L17		60.3554	0.518007	20.6819	2.47088	0.224167	0.399865	2.06395	5.89498	7.06731	0.0878491	0.0959272	0.0868393	0.052978			59.772	0.513	20.482	2.447	0.222	0.396	2.044	5.838	6.999	0.087	0.095	0.086	0.052466	99.0335	80
	PL1_L18		60.8561	0.546602	20.8829	2.60374	0.147593	0.377634	1.9523	5.408	7.01218	0.0437689	0.104842	b.d.l.	0.0644111			59.787	0.537	20.516	2.558	0.145	0.371	1.918	5.313	6.889	0.043	0.103	b.d.l.	0.0632796	98.2433	85
	PL1_L19		60.6717	0.551995	20.9332	2.62299	0.209027	0.429217	2.07505	5.30382	6.99633	0.0588524	0.0994402	b.d.l.	0.0483604			59.793	0.544	20.63	2.585	0.206	0.423	2.045	5.227	6.895	0.058	0.098	b.d.l.	0.0476599	98.5517	90
	PL1_L20		60.5469	0.556008	21.0165	2.5798	0.139256	0.398456	2.04513	5.34866	7.05327	0.065054	0.0985974	0.102663	0.0496661			59.566	0.547	20.676	2.538	0.137	0.392	2.012	5.262	6.939	0.064	0.097	0.101	0.0488614	98.3799	95
	PL1_L21		60.4648	0.562388	20.9383	2.66779	0.194907	0.366466	2.05871	5.44217	7.0065	0.0629387	0.111666	0.0619236	0.0613917			59.563	0.554	20.626	2.628	0.192	0.361	2.028	5.361	6.902	0.062	0.11	0.061	0.060476	98.5085	100
	PL1_L22		60.4335	0.557683	20.8007	2.67345	0.169423	0.385235	2.04316	5.51531	7.05928	0.0746267	0.11194	0.107906	0.0678544			59.926	0.553	20.626	2.651	0.168	0.382	2.026	5.469	7	0.074	0.111	0.107	0.0672846	99.1603	105
	PL1_L23		60.4186	0.547564	20.8679	2.63799	0.194622	0.416471	2.039	5.43127	7.12438	0.084706	0.0998321	0.0726052	0.0650231			59.915	0.543	20.694	2.616	0.193	0.413	2.022	5.386	7.065	0.084	0.099	0.072	0.0644811	99.1665	110
	PL1_L24		60.3359	0.544537	20.5344	2.64216	0.191242	0.379465	2.07045	6.03017	7.03369	0.0744838	0.100654	b.d.l.	0.062887			59.944	0.541	20.401	2.625	0.19	0.377	2.057	5.991	6.988	0.074	0.1	b.d.l.	0.0624786	99.3505	115
	PL1_L25		61.106	0.533446	20.9337	2.62753	0.110965	0.382778	2.0554	4.72161	7.17505	0.0702438	0.0977305	0.127253	0.0583044			60.024	0.524	20.563	2.581	0.109	0.376	2.019	4.638	7.048	0.069	0.096	0.125	0.057272	98.2293	120
	PL1_L26		60.7154	0.53196	20.9592	2.55645	0.185426	0.414422	2.05083	5.18889	6.9935	0.0648484	0.110445	0.178333	0.0503208			59.921	0.525	20.685	2.523	0.183	0.409	2.024	5.121	6.902	0.064	0.109	0.176	0.0496624	98.6917	125
	PL1_L27		60.5338	0.557345	20.8011	2.61952	0.200644	0.388115	2.02671	5.5694	6.98708	0.0972821	0.0972821	0.062828	0.0588486			59.736	0.55	20.527	2.585	0.198	0.383	2	5.496	6.895	0.096	0.096	0.062	0.058073	98.6821	130
	PL1_L28		60.7469	0.547443	20.816	2.62692	0.229703	0.392621	1.98739	5.36312	7.05706	0.0789289	0.0951195	b.d.l.	0.0587646			60.032	0.541	20.571	2.596	0.227	0.388	1.964	5.3	6.974	0.078	0.094	b.d.l.	0.058073	98.8231	135
	Pg01_01		61.7481	0.563719	21.1572	2.64085	0.238692	0.419488	2.09135	3.65859	7.11708	0.0609426	0.115791	0.140168	0.0480019			60.793	0.555	20.83	2.6	0.235	0.413	2.059	3.602	7.007	0.06	0.114	0.138	0.0472594	98.4533
	Pov2_01		59.7519	0.547228	20.6436	2.56807	0.165069	0.412172	1.9278	6.85886	6.83285	0.0420175	0.0970405	0.102043	0.0512859			59.727	0.547	20.635	2.567	0.165	0.412	1.927	6.856	6.83	0.042	0.097	0.102	0.0512645	99.9583
	Pg02_01		59.2729	0.555894	20.593	2.67307	0.175022	0.379878	1.98889	7.25049	6.8736	0.0706055	0.101433	b.d.l.	0.0653177			59.604	0.559	20.708	2.688	0.176	0.382	2	7.291	6.912	0.071	0.102	b.d.l.	0.0656826	100.559
	Pg02_02		59.2632	0.527257	20.7154	2.6012	0.178425	0.345824	1.9286	7.2182	6.78016	0.100239	0.0932222	0.186444	0.0618249			59.122	0.526	20.666	2.595	0.178	0.345	1.924	7.201	6.764	0.1	0.093	0.186	0.0616776	99.7617
	Pg02_03		59.4834	0.551218	20.6035	2.5787	0.181401	0.370819	2.04853	7.10169	6.78198	0.0801771	0.0932059	0.0691528	0.0561947			59.352	0.55	20.558	2.573	0.181	0.37	2.044	7.086	6.767	0.08	0.093	0.069	0.0560705	99.7791
	Pg02_04		59.4559	0.535225	20.6327	2.47504	0.16707	0.413173	1.98183	7.11098	6.88289	0.0800336	0.103043	0.122051	0.0400672			59.431	0.535	20.624	2.474	0.167	0.413	1.981	7.108	6.88	0.08	0.103	0.122	0.0400504	99.9581
	Pg03_01		59.4335	0.522589	20.5704	2.43542	0.205445	0.435823	2.00957	7.12476	6.94225	0.0718061	0.0817791	0.118679	0.047931			59.594	0.524	20.626	2.442	0.206	0.437	2.015	7.144	6.961	0.072	0.082	0.119	0.0480604	100.27
	Pg03_02		60.0357	0.517118	20.2704	2.50872	0.221622	0.411299	2.06648	6.95015	6.76846	0.107816	0.083857	b.d.l.	0.058374			60.138	0.518	20.305	2.513	0.222	0.412	2.07	6.962	6.78	0.108	0.084	b.d.l.	0.0584735	100.17
	Pg04_01		59.2105	0.562989	20.8435	2.47815	0.14847	0.378647	1.98092	7.40554	6.78775	0.0617793	0.0946618	b.d.l.	0.0470912			59.422	0.565	20.918	2.487	0.149	0.38	1.988	7.432	6.812	0.062	0.095	b.d.l.	0.0472594	100.357
	Pg04_02		60.0369	0.5495	20.1951	2.53945	0.243891	0.403166	2.00488	6.86776	6.81002	0.071674	0.103529	0.0975562	0.0765485			60.31	0.552	20.287	2.551	0.245	0.405	2.014	6.899	6.841	0.072	0.104	0.098	0.0768967	100.455
	P02III_01		59.8014	0.530166	20.5999	2.42504	0.169096	0.413788	2.03413	6.99462	6.78275	0.0368033	0.0905162	0.0696279	0.052187			60.121	0.533	20.71	2.438	0.17	0.416	2.045	7.032	6.819	0.037	0.091	0.07	0.052466	100.534
	P03III_01		59.7889	0.522426	20.573	2.41971	0.245261	0.384841	2.04982	6.96003	6.89323	0.0448648	0.0628108	b.d.l.	0.0551035			59.969	0.524	20.635	2.427	0.246	0.386	2.056	6.981	6.914	0.045	0.063	b.d.l.	0.0552695	100.301
	P04III_01		59.6276	0.53579	20.5389	2.538	0.191925	0.412838	2.0282	6.90629	6.8613	0.0459819	0.0879654	0.155939	0.0692599			59.651	0.536	20.547	2.539	0.192	0.413	2.029	6.909	6.864	0.046	0.088	0.156	0.0692871	100.039
	P05III_01		59.8218	0.541735	20.546	2.56475	0.186909	0.373817	1.99103	6.7467	6.90363	0.0959531	0.0949536	0.0719648	0.0608468			59.851	0.542	20.556	2.566	0.187	0.374	1.992	6.75	6.907	0.096	0.095	0.072	0.0608765	100.049
	P06III_01		61.2859	0.580302	21.5972	2.6884	0.185096	0.456237	2.23416	4.82251	6.00012	0.0940489	0.0320166	b.d.l.	0.0240427			61.254	0.58	21.586	2.687	0.185	0.456	2.233	4.82	5.997	0.094	0.032	b.d.l.	0.0240302	99.948
	P07III_01		60.2354	0.55524	20.4328	2.50565	0.177677	0.395735	1.91608	6.80926	6.74667	0.0494668	0.106	b.d.l.	0.0699472			59.667	0.55	20.24	2.482	0.176	0.392	1.898	6.745	6.683	0.049	0.105	b.d.l.	0.0692871	99.0563
	P08III_01		60.0533	0.534132	20.4754	2.39007	0.199423	0.416884	2.05135	6.8896	6.87457	0.0501062	0.0170361	b.d.l.	0.0481625			59.926	0.533	20.432	2.385	0.199	0.416	2.047	6.875	6.86	0.05	0.017	b.d.l.	0.0480604	99.7881
	Pg05_01		59.9322	0.505744	20.5593	2.63688	0.203299	0.408601	1.99393	6.81603	6.70687	0.0640943	0.0460678	0.0901326	0.0369006			59.844	0.505	20.529	2.633	0.203	0.408	1.991	6.806	6.697	0.064	0.046	0.09	0.0368463	99.8528
	Pg05_02		59.221	0.550972	20.724	2.46488	0.154992	0.427979	2.10989	7.21664	6.90065	0.101995	0.0469977	0.079996	b.d.l.			59.224	0.551	20.725	2.465	0.155	0.428	2.11	7.217	6.901	0.102	0.047	0.08	b.d.l.	100.005
	P09III_01		59.7046	0.521129	20.4854	2.49006	0.191313	0.380633	2.02772	6.94407	6.86236	0.0747317	0.0886816	0.179356	0.0498838			59.919	0.523	20.559	2.499	0.192	0.382	2.035	6.969	6.887	0.075	0.089	0.18	0.0500629	100.359
	P10III_01		59.668	0.537873	20.3593	2.6245	0.223532	0.39617	2.04072	7.07518	6.82869	0.0748432	0.102785	b.d.l.	0.0683429			59.793	0.539	20.402	2.63	0.224	0.397	2.045	7.09	6.843	0.075	0.103	b.d.l.	0.0684861	100.209
	P11III_01		59.4887	0.548403	20.5182	2.71908	0.21637	0.406815	1.98721	7.03551	6.82113	0.0917328	0.0897386	b.d.l.	0.0770727			59.662	0.55	20.578	2.727	0.217	0.408	1.993	7.056	6.841	0.092	0.09	b.d.l.	0.0772972	100.291
	P12III_01		59.5139	0.519338	20.5447	2.50516	0.246735	0.390996	2.00373	7.12846	6.95037	0.0885461	0.0586991	b.d.l.	0.0494091			59.819	0.522	20.65	2.518	0.248	0.393	2.014	7.165	6.986	0.089	0.059	b.d.l.	0.0496624	100.513
	P13III_01		59.8198	0.540922	20.3494	2.60381	0.226549	0.424155	2.07586	6.8733	6.79047	0.0798409	0.090819	0.0678648	0.0571581			59.939	0.542	20.39	2.609	0.227	0.425	2.08	6.887	6.804	0.08	0.091	0.068	0.057272	100.199
	Pg06III_01		60.0208	0.543796	20.4199	2.53972	0.154226	0.404592	1.97689	6.70681	6.80396	0.0821202	0.112164	0.171251	0.0637734			59.933	0.543	20.39	2.536	0.154	0.404	1.974	6.697	6.794	0.082	0.112	0.171	0.0636801	99.8537
	Pg06III_02		59.981	0.575222	20.3218	2.65487	0.179003	0.371078	1.9992	6.83126	6.84534	0.0613436	0.11062	b.d.l.	0.0692746			59.645	0.572	20.208	2.64	0.178	0.369	1.988	6.793	6.807	0.061	0.11	b.d.l.	0.0688866	99.4399
	P14IV_01		59.7674	0.544842	20.3905	2.6511	0.192297	0.415642	1.99108	6.91969	6.9267	0.0550851	0.101156	b.d.l.	0.0445247			59.675	0.544	20.359	2.647	0.192	0.415	1.988	6.909	6.916	0.055	0.101	b.d.l.	0.0444559	99.8455
	Pg06IV_01		60.1167	0.539416	20.3217	2.43341	0.145924	0.346193	2.05803	7.02348	6.78396	0.0644079	0.108688	b.d.l.	0.0580401			59.736	0.536	20.193	2.418	0.145	0.344	2.045	6.979	6.741	0.064	0.108	b.d.l.	0.0576725	99.3667
	Pg06IV_02		59.6751	0.546051	20.4729	2.58069	0.143539	0.404519	2.04066	6.88988	6.83567	0.107403	0.101381	0.171645	0.030553			59.451	0.544	20.396	2.571	0.143	0.403	2.033	6.864	6.81	0.107	0.101	0.171	0.0304383	99.6244
	Pg06IV_03		59.527	0.510987	20.5838	2.54892	0.201389	0.378731	2.04996	7.06064	6.87327	0.103199	0.101195	b.d.l.	0.0609943			59.412	0.51	20.544	2.544	0.201	0.378	2.046	7.047	6.86	0.103	0.101	b.d.l.	0.0608765	99.8069
	PIV_L01		60.0969	0.562018	20.2966	2.51608	0.175005	0.391012	1.96806	6.74621	6.96922	0.0450014	0.108003	0.0750024	0.0508656			60.095	0.562	20.296	2.516	0.175	0.391	1.968	6.746	6.969	0.045	0.108	0.075	0.050864	99.9969	0
	PIV_L02		61.3975	0.54895	20.4335	2.55671	0.131425	0.393263	2.01383	5.1852	7.08479	0.096041	0.104129	b.d.l.	0.0546605			60.732	0.543	20.212	2.529	0.13	0.389	1.992	5.129	7.008	0.095	0.103	b.d.l.	0.054068	98.9161	6
	PIV_L03		61.2026	0.549836	20.5632	2.59757	0.172834	0.391151	1.98305	5.16482	6.9346	0.0414398	0.0980405	0.238532	0.0623392			60.553	0.544	20.345	2.57	0.171	0.387	1.962	5.11	6.861	0.041	0.097	0.236	0.0616776	98.9387	12
	PIV_L04		61.5351	0.556401	20.4924	2.52513	0.195959	0.393948	1.99208	5.01167	7.09107	0.0517819	0.101533	b.d.l.	0.0528637			60.606	0.548	20.183	2.487	0.193	0.388	1.962	4.936	6.984	0.051	0.1	b.d.l.	0.0520655	98.4901	18
	PIV_L05		61.2891	0.561914	20.4723	2.61685	0.199814	0.377314	2.0164	5.21139	7.03508	0.0476714	0.109543	b.d.l.	0.0625586			60.426	0.554	20.184	2.58	0.197	0.372	1.988	5.138	6.936	0.047	0.108	b.d.l.	0.0616776	98.5917	24
	PIV_L06		61.216	0.554636	20.6266	2.43878	0.204074	0.371778	2.0569	5.29682	6.987	0.0788007	0.109109	b.d.l.	0.0594784			60.594	0.549	20.417	2.414	0.202	0.368	2.036	5.243	6.916	0.078	0.108	b.d.l.	0.058874	98.9839	30
	PIV_L07		61.1254	0.54569	20.4205	2.57614	0.192656	0.419607	2.01835	5.352	7.0153	0.0645549	0.104902	0.111962	0.0529208			60.6	0.541	20.245	2.554	0.191	0.416	2.001	5.306	6.955	0.064	0.104	0.111	0.052466	99.1405	36
	PIV_L08		61.6059	0.554422	20.4954	2.50302	0.10662	0.391954	2.03999	5.1147	6.88763	0.0538176	0.100527	0.0863112	0.0597822			60.67	0.546	20.184	2.465	0.105	0.386	2.009	5.037	6.783	0.053	0.099	0.085	0.058874	98.4809	42
	PIV_L09		60.8345	0.564895	20.5074	2.44083	0.275902	0.397743	2.00281	5.88055	6.85628	0.0805555	0.0996874	b.d.l.	0.0588795			60.415	0.561	20.366	2.424	0.274	0.395	1.989	5.84	6.809	0.08	0.099	b.d.l.	0.0584735	99.3105	48
	PIV_L10		60.6432	0.544543	20.5741	2.53986	0.19491	0.409914	1.9923	5.8242	7.04992	0.0753518	0.105493	b.d.l.	0.046274			60.36	0.542	20.478	2.528	0.194	0.408	1.983	5.797	7.017	0.075	0.105	b.d.l.	0.0460579	99.5331	54
	PIV_L11		61.2627	0.555453	20.5659	2.60021	0.19628	0.370302	1.98607	5.10834	6.99628	0.102187	0.110281	0.0859991	0.0599712			60.551	0.549	20.327	2.57	0.194	0.366	1.963	5.049	6.915	0.101	0.109	0.085	0.0592745	98.8383	60
	PIV_L12		61.4463	0.541688	20.4417	2.44467	0.185953	0.39616	1.93836	5.26125	7.04498	0.0828703	0.102072	0.0646792	0.04938			60.801	0.536	20.227	2.419	0.184	0.392	1.918	5.206	6.971	0.082	0.101	0.064	0.0488614	98.9499	66
	PIV_L13		61.4113	0.553192	20.5547	2.44251	0.23881	0.382901	2.03038	4.93036	7.09879	0.0886719	0.107817	0.0947177	0.0657805			60.946	0.549	20.399	2.424	0.237	0.38	2.015	4.893	7.045	0.088	0.107	0.094	0.0652821	99.2423	72
	PIV_L14		61.2253	0.527691	20.5538	2.51056	0.13293	0.350452	2.0443	5.09363	7.09967	0.0533734	0.100704	0.262839	0.0447691			60.797	0.524	20.41	2.493	0.132	0.348	2.03	5.058	7.05	0.053	0.1	0.261	0.0444559	99.3005	78
	PIV_L15		61.2785	0.535695	20.5141	2.43792	0.161719	0.421481	1.95276	5.32764	7.12576	0.0747952	0.106128	b.d.l.	0.0635547			60.627	0.53	20.296	2.412	0.16	0.417	1.932	5.271	7.05	0.074	0.105	b.d.l.	0.0628791	98.9369	84
	PIV_L16		61.3157	0.51923	20.7206	2.67712	0.1083	0.407894	1.97773	4.9919	6.98582	0.0516194	0.100202	0.0850202	0.0587783			60.58	0.513	20.472	2.645	0.107	0.403	1.954	4.932	6.902	0.051	0.099	0.084	0.058073	98.8001	90
	PIV_L17		61.1437	0.530834	20.5998	2.68036	0.153106	0.442194	1.93901	5.21064	7.04892	0.0896475	0.103749	b.d.l.	0.0580921			60.702	0.527	20.451	2.661	0.152	0.439	1.925	5.173	6.998	0.089	0.103	b.d.l.	0.0576725	99.2777	96
	PIV_L18		61.0882	0.512837	20.4307	2.42588	0.178685	0.369485	1.99885	5.60587	7.10703	0.0686474	0.0999426	0.0747046	0.0392187			60.512	0.508	20.238	2.403	0.177	0.366	1.98	5.553	7.04	0.068	0.099	0.074	0.0388488	99.0568	102
	PIV_L19		61.1129	0.518231	20.6042	2.54982	0.174424	0.382119	1.93782	5.36278	7.05156	0.0856996	0.105864	0.0685597	0.0460332			60.614	0.514	20.436	2.529	0.173	0.379	1.922	5.319	6.994	0.085	0.105	0.068	0.0456574	99.1837	108
	PIV_L20		60.9224	0.503925	20.6559	2.6095	0.187836	0.411017	2.07831	5.36443	7.04485	0.0656415	0.104017	b.d.l.	0.0521749			60.327	0.499	20.454	2.584	0.186	0.407	2.058	5.312	6.976	0.065	0.103	b.d.l.	0.051665	99.0227	114
	PIV_L21		61.358	0.504171	20.7388	2.49858	0.164007	0.394832	2.00453	4.96477	7.10597	0.0283469	0.0982019	0.0870656	0.0527106			60.607	0.498	20.485	2.468	0.162	0.39	1.98	4.904	7.019	0.028	0.097	0.086	0.0520655	98.7761	120
	PIV_L22		61.2335	0.49107	20.5755	2.62274	0.187554	0.376117	2.06814	5.14867	6.99497	0.0796602	0.107894	0.0685683	0.0456351			60.726	0.487	20.405	2.601	0.186	0.373	2.051	5.106	6.937	0.079	0.107	0.068	0.0452569	99.1713	126
	PIV_L23		61.0969	0.534105	20.6806	2.46052	0.167602	0.411937	2.11925	5.22696	7.10995	0.0302895	0.0999553	b.d.l.	0.0618683			60.513	0.529	20.483	2.437	0.166	0.408	2.099	5.177	7.042	0.03	0.099	b.d.l.	0.0612771	99.0443	132
	PIV_L24		61.0242	0.510493	20.6922	2.53322	0.15801	0.385909	2.05514	5.30042	7.10538	0.0881209	0.104327	b.d.l.	0.0425947			60.248	0.504	20.429	2.501	0.156	0.381	2.029	5.233	7.015	0.087	0.103	b.d.l.	0.0420529	98.7281	138
	PIV_L25		60.9865	0.480767	20.7712	2.57489	0.207489	0.406881	1.98481	5.25908	7.01211	0.0910927	0.104251	0.057692	0.0632371			60.255	0.475	20.522	2.544	0.205	0.402	1.961	5.196	6.928	0.09	0.103	0.057	0.0624786	98.8005	144
	PIV_L26		61.0624	0.514068	20.7253	2.4911	0.163567	0.390123	2.03697	5.36114	7.03238	0.0761959	0.093467	b.d.l.	0.0533026			60.104	0.506	20.4	2.452	0.161	0.384	2.005	5.277	6.922	0.075	0.092	b.d.l.	0.052466	98.4305	150
	PIV_L27		61.0855	0.521377	20.6376	2.48696	0.216478	0.40145	2.10177	5.14466	7.0706	0.0609798	0.107731	0.092486	0.0724538			60.104	0.513	20.306	2.447	0.213	0.395	2.068	5.062	6.957	0.06	0.106	0.091	0.0712896	98.3933	156
	PIV_L28		60.9261	0.522562	20.6736	2.53787	0.134691	0.405087	2.05379	5.22562	7.01306	0.0486104	0.110386	0.282548	0.0661123			60.161	0.516	20.414	2.506	0.133	0.4	2.028	5.16	6.925	0.048	0.109	0.279	0.0652821	98.7443	162
	PIV_L29		61.056	0.542473	20.6847	2.44264	0.183855	0.36872	2.01028	5.43988	7.03498	0.0697033	0.108091	b.d.l.	0.0586649			60.44	0.537	20.476	2.418	0.182	0.365	1.99	5.385	6.964	0.069	0.107	b.d.l.	0.058073	98.9911	168
	PIV_L30		61.0316	0.510296	20.6715	2.55351	0.233336	0.376381	2.04423	5.33629	7.04066	0.0334787	0.106523	b.d.l.	0.0621658			60.159	0.503	20.376	2.517	0.23	0.371	2.015	5.26	6.94	0.033	0.105	b.d.l.	0.0612771	98.5703	174
	PIV_L31		61.2358	0.528701	20.5868	2.42897	0.20233	0.403643	1.94603	5.26769	7.15983	0.0742215	0.0976063	b.d.l.	0.0684104			60.228	0.52	20.248	2.389	0.199	0.397	1.914	5.181	7.042	0.073	0.096	b.d.l.	0.0672846	98.3543	180
	PIV_L32		61.1319	0.554644	20.7155	2.54531	0.169419	0.42758	2.04008	5.15214	6.97137	0.0494138	0.104878	0.0756333	0.0621984			60.62	0.55	20.542	2.524	0.168	0.424	2.023	5.109	6.913	0.049	0.104	0.075	0.0616776	99.1627	186
	PIV_L33		60.8825	0.533409	20.893	2.5719	0.225712	0.419035	1.97979	5.21466	7.04262	0.0657905	0.106277	b.d.l.	0.0652653			60.151	0.527	20.642	2.541	0.223	0.414	1.956	5.152	6.958	0.065	0.105	b.d.l.	0.0644811	98.7985	192
	PIV_L34		61.1887	0.541484	20.5389	2.57154	0.187593	0.3762	2.03817	5.18669	6.98352	0.0953174	0.106472	0.131822	0.0536074			60.343	0.534	20.255	2.536	0.185	0.371	2.01	5.115	6.887	0.094	0.105	0.13	0.0528665	98.6179	198
	PIV_L35		61.2381	0.521055	20.6222	2.5262	0.141922	0.378119	1.95243	5.26934	7.12041	0.0618372	0.109482	b.d.l.	0.0588701			60.409	0.514	20.343	2.492	0.14	0.373	1.926	5.198	7.024	0.061	0.108	b.d.l.	0.058073	98.6461	204
	PIV_L36		60.8326	0.536386	20.8187	2.5927	0.162234	0.386319	2.06544	5.15701	7.1606	0.078075	0.0993682	0.051712	0.0588838			59.995	0.529	20.532	2.557	0.16	0.381	2.037	5.086	7.062	0.077	0.098	0.051	0.058073	98.6231	210
	P15IV_01		59.6842	0.541253	20.3431	2.69424	0.131304	0.386896	2.05375	6.87993	6.88193	0.12529	0.104241	0.107248	0.0666379			59.546	0.54	20.296	2.688	0.131	0.386	2.049	6.864	6.866	0.125	0.104	0.107	0.0664836	99.7685
	P16IV_01		59.7617	0.540536	20.4534	2.4419	0.164858	0.380673	1.99329	7.02097	6.79317	0.0979159	0.113902	0.172852	0.0648259			59.813	0.541	20.471	2.444	0.165	0.381	1.995	7.027	6.799	0.098	0.114	0.173	0.0648816	100.086
	P17IV_01		59.768	0.55363	20.6014	2.5499	0.163186	0.368419	2.03231	6.91787	6.73366	0.116132	0.0450512	0.0911036	0.059342			59.7	0.553	20.578	2.547	0.163	0.368	2.03	6.91	6.726	0.116	0.045	0.091	0.0592745	99.8863
	Pg08_01		60.2202	0.542316	20.3233	2.58227	0.143348	0.425032	1.91465	6.70828	6.82056	0.0701703	0.0982385	0.0942287	0.0574114			60.074	0.541	20.274	2.576	0.143	0.424	1.91	6.692	6.804	0.07	0.098	0.094	0.057272	99.7573
	Pg08_02		59.9057	0.554636	20.4216	2.62528	0.165891	0.386746	1.95372	6.80553	6.95443	0.0719527	0.0949376	b.d.l.	0.0596359			59.945	0.555	20.435	2.627	0.166	0.387	1.955	6.81	6.959	0.072	0.095	b.d.l.	0.059675	100.066
	Pg08_03		59.5698	0.522931	20.7883	2.48065	0.185394	0.353659	2.06553	6.94219	6.87166	0.0705302	0.0937044	b.d.l.	0.0556881			59.122	0.519	20.632	2.462	0.184	0.351	2.05	6.89	6.82	0.07	0.093	b.d.l.	0.0552695	99.2483
	Pg03_L01		59.464	0.550519	20.554	2.55776	0.238791	0.396653	1.96228	7.05283	6.859	0.0829275	0.0919196	0.156863	0.0324124			59.516	0.551	20.572	2.56	0.239	0.397	1.964	7.059	6.865	0.083	0.092	0.157	0.0324408	100.087	0
	Pg03_L02		60.3848	0.551067	20.7565	2.58648	0.165826	0.400408	1.98283	5.75638	7.10624	0.0728015	0.099091	0.10718	0.0303722			59.72	0.545	20.528	2.558	0.164	0.396	1.961	5.693	7.028	0.072	0.098	0.106	0.0300378	98.899	6
	Pg03_L03		60.5591	0.579848	20.9273	2.5032	0.160448	0.386904	2.17925	5.34963	7.05465	0.0903791	0.104596	0.0619453	0.0427045			59.635	0.571	20.608	2.465	0.158	0.381	2.146	5.268	6.947	0.089	0.103	0.061	0.0420529	98.4741	12
	Pg03_L04		61.0232	0.576999	20.879	2.4762	0.178401	0.382287	2.03784	5.10022	7.16559	0.0509716	0.101943	b.d.l.	0.0273552			59.86	0.566	20.481	2.429	0.175	0.375	1.999	5.003	7.029	0.05	0.1	b.d.l.	0.0268337	98.0938	18
	Pg03_L05		60.5499	0.577193	20.7759	2.43648	0.152845	0.384125	2.07649	5.53361	7.05603	0.0784339	0.0915062	0.244352	0.0430922			60.215	0.574	20.661	2.423	0.152	0.382	2.065	5.503	7.017	0.078	0.091	0.243	0.0428539	99.4469	24
	Pg03_L06		60.818	0.592844	20.7638	2.51219	0.162241	0.407134	2.06016	5.28559	7.17024	0.0979569	0.0918346	b.d.l.	0.0380061			59.603	0.581	20.349	2.462	0.159	0.399	2.019	5.18	7.027	0.096	0.09	b.d.l.	0.0372468	98.0022	30
	Pg03_L07		60.7729	0.574327	20.7916	2.49959	0.195169	0.413719	2.02082	5.44035	7.02	0.12808	0.0986012	b.d.l.	0.0447826			59.786	0.565	20.454	2.459	0.192	0.407	1.988	5.352	6.906	0.126	0.097	b.d.l.	0.0440554	98.3761	36
	Pg03_L08		60.523	0.56813	20.8601	2.55658	0.254749	0.351796	2.14312	5.28098	7.10162	0.10008	0.0970471	0.116254	0.0465603			59.87	0.562	20.635	2.529	0.252	0.348	2.12	5.224	7.025	0.099	0.096	0.115	0.0460579	98.9211	42
	Pg03_L09		60.2899	0.56686	20.9038	2.6183	0.241346	0.357963	2.05347	5.45767	7.08625	0.118645	0.0963357	0.154137	0.0552343			59.454	0.559	20.614	2.582	0.238	0.353	2.025	5.382	6.988	0.117	0.095	0.152	0.0544685	98.6135	48
	Pg03_L10		60.7024	0.55535	20.7902	2.66122	0.209776	0.420566	2.07344	5.19171	7.04727	0.128703	0.108435	0.0516841	0.0592578			59.899	0.548	20.515	2.626	0.207	0.415	2.046	5.123	6.954	0.127	0.107	0.051	0.0584735	98.6765	54
	Pg04_L01		61.5531	0.531802	21.1754	2.58448	0.157123	0.407917	2.12016	5.33716	5.98479	0.0513673	0.0191368	0.0654681	0.0121016			61.113	0.528	21.024	2.566	0.156	0.405	2.105	5.299	5.942	0.051	0.019	0.065	0.0120151	99.285	0
	Pg04_L02		62.5791	0.583825	21.4886	2.80115	0.245025	0.44165	2.13968	3.71066	5.81808	0.021175	0.0292416	0.124025	0.017769			62.062	0.579	21.311	2.778	0.243	0.438	2.122	3.68	5.77	0.021	0.029	0.123	0.0176222	99.1736	10
	Pg04_L03		62.2879	0.576421	22.1214	2.75469	0.194163	0.455069	2.16815	3.60516	5.74399	0.0606759	0.0323605	b.d.l.	b.d.l.			61.594	0.57	21.875	2.724	0.192	0.45	2.144	3.565	5.68	0.06	0.032	b.d.l.	b.d.l.	98.886	20
	Pg04_L04		62.1781	0.578199	22.2966	2.66518	0.235937	0.415169	2.22774	3.77297	5.57035	0.0354412	0.0243026	b.d.l.	b.d.l.			61.404	0.571	22.019	2.632	0.233	0.41	2.2	3.726	5.501	0.035	0.024	b.d.l.	b.d.l.	98.755	30
	Pg04_L05		62.059	0.545935	22.0766	2.70142	0.219989	0.475297	2.25034	3.84778	5.77622	0.0292646	0.0181642	b.d.l.	b.d.l.			61.498	0.541	21.877	2.677	0.218	0.471	2.23	3.813	5.724	0.029	0.018	b.d.l.	b.d.l.	99.096	40
	Pg04_L06		61.2428	0.549913	21.5433	2.62266	0.205462	0.411931	2.248	4.71656	6.32903	0.0352508	0.06043	b.d.l.	0.0346901			60.807	0.546	21.39	2.604	0.204	0.409	2.232	4.683	6.284	0.035	0.06	b.d.l.	0.0344433	99.2884	50
	Pg04_L07		60.5277	0.539725	20.8398	2.48817	0.203404	0.367536	2.08136	5.6802	6.94594	0.0714934	0.0956602	0.099688	0.0592832			60.11	0.536	20.696	2.471	0.202	0.365	2.067	5.641	6.898	0.071	0.095	0.099	0.058874	99.3099	60
	Pg04_L08		60.4721	0.550417	20.6957	2.40264	0.156541	0.399936	1.98655	6.13134	6.92313	0.0525168	0.105034	0.0565566	0.0675489			59.877	0.545	20.492	2.379	0.155	0.396	1.967	6.071	6.855	0.052	0.104	0.056	0.0668841	99.0159	70
	Pg04_L09		61.5962	0.558114	20.8865	2.5604	0.157861	0.387013	2.06645	4.40177	7.02938	0.0427751	0.105919	0.143602	0.0640395			60.48	0.548	20.508	2.514	0.155	0.38	2.029	4.322	6.902	0.042	0.104	0.141	0.0628791	98.1879	80
	Pg04_L10		61.3846	0.519398	20.6934	2.50126	0.186372	0.419592	2.09694	4.65217	7.08927	0.0661977	0.124248	0.205722	0.0607746			60.274	0.51	20.319	2.456	0.183	0.412	2.059	4.568	6.961	0.065	0.122	0.202	0.059675	98.1907	90
	Pg04_L11		61.013	0.554618	20.7366	2.52682	0.186229	0.419271	2.06989	5.09027	7.03601	0.0681824	0.116012	0.119065	0.0639887			59.955	0.545	20.377	2.483	0.183	0.412	2.034	5.002	6.914	0.067	0.114	0.117	0.0628791	98.2659	100
	Pg04_L12		60.5696	0.533653	20.487	2.62379	0.176874	0.380026	2.00726	5.91465	7.03452	0.0899529	0.112188	b.d.l.	0.0704337			59.928	0.528	20.27	2.596	0.175	0.376	1.986	5.852	6.96	0.089	0.111	b.d.l.	0.0696876	98.9407	110
	Pg04_L13		61.9509	0.549818	20.8109	2.48838	0.202885	0.433159	1.96595	4.12769	7.0959	0.0781107	0.119702	0.109558	0.0670363			61.07	0.542	20.515	2.453	0.2	0.427	1.938	4.069	6.995	0.077	0.118	0.108	0.0660831	98.5781	120
	Pg04_L14		61.2898	0.539709	20.7581	2.6824	0.121056	0.435802	2.03475	4.6193	7.13021	0.0766689	0.102898	0.132153	0.0771695			60.755	0.535	20.577	2.659	0.12	0.432	2.017	4.579	7.068	0.076	0.102	0.131	0.0764962	99.1275	130
	Pg04_L15		61.112	0.553472	20.7386	2.67395	0.219983	0.386728	2.01902	5.04353	6.89279	0.0773455	0.111498	0.10748	0.0635635			60.839	0.551	20.646	2.662	0.219	0.385	2.01	5.021	6.862	0.077	0.111	0.107	0.0632796	99.5533	140
	P18XX_01		60.3404	0.545464	20.1387	2.49398	0.185862	0.376774	1.91417	6.56375	6.97992	0.0909107	0.111113	0.201014	0.0578515			59.736	0.54	19.937	2.469	0.184	0.373	1.895	6.498	6.91	0.09	0.11	0.199	0.057272	98.9983
	P19XX_01		60.5073	0.56323	19.8898	2.4886	0.173763	0.379481	2.08116	6.70683	6.91655	0.0888785	0.0319563	0.126827	0.0455951			60.59	0.564	19.917	2.492	0.174	0.38	2.084	6.716	6.926	0.089	0.032	0.127	0.0456574	100.137
	P20XX_01		59.9122	0.530696	20.4631	2.54653	0.180598	0.383393	2.07839	6.80018	6.86576	0.0786964	0.0877767	b.d.l.	0.0727343			59.382	0.526	20.282	2.524	0.179	0.38	2.06	6.74	6.805	0.078	0.087	b.d.l.	0.0720906	99.1151
	PL5_L01		59.8644	0.545057	20.5185	2.53461	0.183682	0.384335	2.0225	6.83717	6.86512	0.08086	0.0978307	b.d.l.	0.0659689			59.968	0.546	20.554	2.539	0.184	0.385	2.026	6.849	6.877	0.081	0.098	b.d.l.	0.0660831	100.173	0
	PL5_L02		61.0629	0.576378	20.6722	2.60225	0.243427	0.413423	2.05907	5.12806	6.98192	0.0955601	0.0895247	b.d.l.	0.0753357			60.705	0.573	20.551	2.587	0.242	0.411	2.047	5.098	6.941	0.095	0.089	b.d.l.	0.0748942	99.4139	10
	PL5_L03		61.0984	0.533633	20.6008	2.72869	0.110963	0.396442	2.00743	5.15475	7.06735	0.0585079	0.0928057	0.0847356	0.0654498			60.568	0.529	20.422	2.705	0.11	0.393	1.99	5.11	7.006	0.058	0.092	0.084	0.0648816	99.1319	20
	PL5_L04		61.0477	0.551944	20.5447	2.49897	0.201906	0.403812	2.02008	5.19477	7.08802	0.124796	0.0923289	0.174512	0.056483			60.169	0.544	20.249	2.463	0.199	0.398	1.991	5.12	6.986	0.123	0.091	0.172	0.05567	98.5607	30
	PL5_L05		60.8659	0.520049	20.3775	2.6093	0.249463	0.413424	2.10434	5.47611	7.0262	0.068401	0.0905308	0.130767	0.0680843			60.509	0.517	20.258	2.594	0.248	0.411	2.092	5.444	6.985	0.068	0.09	0.13	0.0676851	99.4137	40
	PL5_L06		60.7669	0.545356	20.6772	2.49535	0.146904	0.415557	2.10495	5.5421	6.96385	0.0694272	0.0935758	0.12678	0.0519848			60.393	0.542	20.55	2.48	0.146	0.413	2.092	5.508	6.921	0.069	0.093	0.126	0.051665	99.3847	50
	PL5_L07		61.2759	0.538916	20.5141	2.58155	0.162482	0.389553	2.06786	5.17016	7.08664	0.0635799	0.0938561	b.d.l.	0.0553741			60.717	0.534	20.327	2.558	0.161	0.386	2.049	5.123	7.022	0.063	0.093	b.d.l.	0.054869	99.0879	60
	PL5_L08		61.116	0.559514	20.7645	2.64232	0.251025	0.398212	2.03844	5.07292	6.92083	0.0614961	0.10283	b.d.l.	0.0718694			60.623	0.555	20.597	2.621	0.249	0.395	2.022	5.032	6.865	0.061	0.102	b.d.l.	0.0712896	99.1933	70
	PL5_L09		61.0292	0.523041	20.857	2.5011	0.18882	0.428126	2.03259	5.17689	7.03884	0.0737104	0.0928953	b.d.l.	0.0578293			60.441	0.518	20.656	2.477	0.187	0.424	2.013	5.127	6.971	0.073	0.092	b.d.l.	0.057272	99.0363	80
	PL5_L10		61.0167	0.570921	20.7273	2.62887	0.173099	0.402884	2.04277	5.197	6.96747	0.0597241	0.0971781	0.0617486	0.0543261			60.277	0.564	20.476	2.597	0.171	0.398	2.018	5.134	6.883	0.059	0.096	0.061	0.0536675	98.7877	90
	PL5_L11		60.9707	0.552363	20.8398	2.73343	0.172297	0.335472	2.09898	5.14356	6.91112	0.0922293	0.0912158	b.d.l.	0.0588575			60.158	0.545	20.562	2.697	0.17	0.331	2.071	5.075	6.819	0.091	0.09	b.d.l.	0.058073	98.6671	100
	PL5_L12		61.2375	0.553233	20.5805	2.57571	0.231773	0.447423	2.0255	5.14033	6.97739	0.0725551	0.0967402	b.d.l.	0.0613459			60.769	0.549	20.423	2.556	0.23	0.444	2.01	5.101	6.924	0.072	0.096	b.d.l.	0.0608765	99.2349	110
	PL5_L13		60.8232	0.558778	20.71	2.6036	0.231566	0.383594	2.0408	5.36528	6.94496	0.078531	0.0865854	0.109742	0.0633071			60.412	0.555	20.57	2.586	0.23	0.381	2.027	5.329	6.898	0.078	0.086	0.109	0.0628791	99.3239	120
	PL5_L14		61.1457	0.539934	20.7092	2.59471	0.187715	0.393596	1.99927	5.05216	7.08776	0.0696363	0.0938576	0.0686271	0.0578002			60.587	0.535	20.52	2.571	0.186	0.39	1.981	5.006	7.023	0.069	0.093	0.068	0.057272	99.0863	130
	PL5_L15		61.0136	0.578732	20.6669	2.51152	0.186558	0.423267	2.14342	5.11331	7.00497	0.109327	0.0962882	0.0982942	0.0538286			60.831	0.577	20.605	2.504	0.186	0.422	2.137	5.098	6.984	0.109	0.096	0.098	0.0536675	99.7007	140
	PL5_L16		60.867	0.560377	20.7875	2.5323	0.189821	0.407914	2.11934	5.27663	7.0345	0.0726976	0.0949107	b.d.l.	0.0570181			60.283	0.555	20.588	2.508	0.188	0.404	2.099	5.226	6.967	0.072	0.094	b.d.l.	0.056471	99.0405	150
	PL5_L17		61.0938	0.546669	20.7381	2.5286	0.168439	0.40748	2.00815	5.16713	7.10065	0.0887581	0.096827	b.d.l.	0.0553417			60.572	0.542	20.561	2.507	0.167	0.404	1.991	5.123	7.04	0.088	0.096	b.d.l.	0.054869	99.1459	160
	12-01_L01		59.5084	0.56867	21.4276	2.61848	0.165904	0.369785	2.00484	6.12244	6.77069	0.106938	0.10294	0.180895	0.0524355			59.543	0.569	21.44	2.62	0.166	0.37	2.006	6.126	6.77462	0.107	0.103	0.181	0.052466	100.058	0
	12-01_L02		59.4526	0.547757	21.3456	2.88818	0.18325	0.404345	2.0526	6.1309	6.79096	0.0547757	0.103576	b.d.l.	0.0454712			59.696	0.55	21.433	2.9	0.184	0.406	2.061	6.156	6.81877	0.055	0.104	b.d.l.	0.0456574	100.409	6
	12-01_L03		59.8673	0.556826	21.1014	2.60419	0.164948	0.397876	2.11034	6.0701	6.71666	0.092971	0.105967	0.154952	0.0564534			59.886	0.557	21.108	2.605	0.165	0.398	2.111	6.072	6.71876	0.093	0.106	0.155	0.056471	100.031	12
	12-01_L04		60.0195	0.534887	21.2182	2.58028	0.214355	0.414688	2.01334	5.95888	6.77414	0.115191	0.105174	b.d.l.	0.0513496			59.92	0.534	21.183	2.576	0.214	0.414	2.01	5.949	6.76291	0.115	0.105	b.d.l.	0.0512645	99.8342	18
	12-01_L05		60.2008	0.558117	21.1286	2.38123	0.217656	0.422332	2.05475	5.91065	6.83049	0.0389384	0.109826	0.0938516	0.052783			60.296	0.559	21.162	2.385	0.218	0.423	2.058	5.92	6.84129	0.039	0.11	0.094	0.0528665	100.158	24
	12-01_L06		60.3665	0.522602	20.9051	2.57212	0.188496	0.417882	1.96574	5.86431	6.84101	0.111701	0.105717	0.0877652	0.0511277			60.528	0.524	20.961	2.579	0.189	0.419	1.971	5.88	6.85931	0.112	0.106	0.088	0.0512645	100.268	30
	12-01_L07		60.5967	0.584007	21.0023	2.56603	0.218003	0.407005	2.04103	5.71107	6.681	0.0580007	0.0920011	b.d.l.	0.0428544			60.596	0.584	21.002	2.566	0.218	0.407	2.041	5.711	6.68091	0.058	0.092	b.d.l.	0.0428539	99.9988	36
	12-01_L08		60.5643	0.570664	20.7468	2.65444	0.218871	0.411757	2.15673	5.68265	6.77603	0.0579659	0.0989417	b.d.l.	0.0608407			60.6	0.571	20.759	2.656	0.219	0.412	2.158	5.686	6.78003	0.058	0.099	b.d.l.	0.0608765	100.059	42
	12-01_L09		60.9267	0.589892	20.5986	2.58401	0.178755	0.421068	2.02391	5.61987	6.67677	0.0893776	0.109239	0.124136	0.0576714			61.351	0.594	20.742	2.602	0.18	0.424	2.038	5.659	6.72326	0.09	0.11	0.125	0.058073	100.696	48
	12-01_L10		61.6599	0.580901	20.1786	2.56987	0.18569	0.393225	1.92442	5.54289	6.73521	0.0824185	0.102278	b.d.l.	0.0445421			62.095	0.585	20.321	2.588	0.187	0.396	1.938	5.582	6.78273	0.083	0.103	b.d.l.	0.0448564	100.706	54
	12-02_L01		61.9094	0.586041	21.6198	2.83071	0.227849	0.432814	2.2387	4.51321	5.62358	0.0179096	b.d.l.	b.d.l.	b.d.l.			62.222	0.589	21.729	2.845	0.229	0.435	2.25	4.536	5.65197	0.018	b.d.l.	b.d.l.	b.d.l.	100.505	0
	12-02_L02		61.7773	0.554793	22.0646	2.86209	0.179256	0.436624	2.18913	4.32619	5.58698	0.0150215	0.00801146	b.d.l.	b.d.l.			61.689	0.554	22.033	2.858	0.179	0.436	2.186	4.32	5.57899	0.015	0.008	b.d.l.	b.d.l.	99.857	5.8
	12-02_L03		61.2502	0.56715	21.9371	2.77516	0.230436	0.43902	2.35799	4.70903	5.6962	0.0377438	b.d.l.	b.d.l.	b.d.l.			61.666	0.571	22.086	2.794	0.232	0.442	2.374	4.741	5.73487	0.038	b.d.l.	b.d.l.	b.d.l.	100.679	11.6
	12-02_L04		61.1327	0.595121	21.6031	2.88474	0.202701	0.411392	2.28762	4.77295	5.97291	0.0449336	0.0149779	0.0768864	b.d.l.			61.223	0.596	21.635	2.889	0.203	0.412	2.291	4.78	5.98174	0.045	0.015	0.077	b.d.l.	100.148	17.4
	12-02_L05		61.2353	0.553755	21.4418	2.8466	0.191569	0.441009	2.23298	4.83214	6.03125	0.0498878	0.0139686	0.129708	b.d.l.			61.373	0.555	21.49	2.853	0.192	0.442	2.238	4.843	6.04481	0.05	0.014	0.13	b.d.l.	100.225	23.2
	12-02_L06		61.5909	0.564752	21.5225	2.56087	0.210907	0.397825	2.08508	4.91684	6.02234	b.d.l.	0.00799648	0.119947	b.d.l.			61.618	0.565	21.532	2.562	0.211	0.398	2.086	4.919	6.02499	b.d.l.	0.008	0.12	b.d.l.	100.044	29
	12-02_L07		61.2119	0.564772	21.8704	2.64126	0.222516	0.37718	2.15232	4.90234	5.95348	0.0139696	0.00798264	0.0818221	b.d.l.			61.345	0.566	21.918	2.647	0.223	0.378	2.157	4.913	5.96642	0.014	0.008	0.082	b.d.l.	100.217	34.8
	12-02_L08		61.7254	0.57731	21.8203	2.51329	0.219975	0.362312	2.05642	4.90813	5.81679	b.d.l.	b.d.l.	b.d.l.	b.d.l.			62.013	0.58	21.922	2.525	0.221	0.364	2.066	4.931	5.84389	b.d.l.	b.d.l.	b.d.l.	b.d.l.	100.466	40.6
	12-02_L09		61.7403	0.568975	21.983	2.47889	0.196991	0.378983	2.05391	4.82479	5.76615	b.d.l.	0.00799965	b.d.l.	b.d.l.			61.743	0.569	21.984	2.479	0.197	0.379	2.054	4.825	5.7664	b.d.l.	0.008	b.d.l.	b.d.l.	100.004	46.4
	12-02_L10		61.2978	0.55489	22.2816	2.49351	0.157969	0.406919	2.05259	4.85604	5.88867	b.d.l.	0.00999802	b.d.l.	b.d.l.			61.31	0.555	22.286	2.494	0.158	0.407	2.053	4.857	5.88984	b.d.l.	0.01	b.d.l.	b.d.l.	100.02	52.2
	12-04_L01		60.1096	0.542448	20.577	2.51508	0.200165	0.397328	2.05069	6.67851	6.73055	0.0470388	0.0990818	b.d.l.	0.0525093			60.06	0.542	20.56	2.513	0.2	0.397	2.049	6.673	6.725	0.047	0.099	b.d.l.	0.052466	99.9175	0
	12-04_L02		60.259	0.532287	20.5453	2.52083	0.192829	0.385657	1.99055	6.48085	6.76306	0.0431856	0.101436	0.141609	0.0434411			60	0.53	20.457	2.51	0.192	0.384	1.982	6.453	6.734	0.043	0.101	0.141	0.0432544	99.5703	10
	12-04_L03		59.9151	0.526556	20.624	2.68594	0.183542	0.383132	1.94374	6.25448	6.96157	0.110326	0.104308	0.258765	0.0486046			59.738	0.525	20.563	2.678	0.183	0.382	1.938	6.236	6.941	0.11	0.104	0.258	0.0484609	99.7045	20
	12-04_L04		59.74	0.564681	20.729	2.47899	0.197238	0.362437	2.08652	6.4718	7.02547	0.082099	0.105127	0.114138	0.0425046			59.668	0.564	20.704	2.476	0.197	0.362	2.084	6.464	7.017	0.082	0.105	0.114	0.0424534	99.8795	30
	12-04_L05		59.9851	0.535436	20.7194	2.55628	0.102617	0.425707	2.06758	6.45368	6.93527	0.0741686	0.0955047	b.d.l.	0.0492367			59.04	0.527	20.393	2.516	0.101	0.419	2.035	6.352	6.826	0.073	0.094	b.d.l.	0.0484609	98.4245	40
	12-04_L06		59.7927	0.535176	20.5398	2.57585	0.18306	0.382126	2.08869	6.74522	6.87827	0.0600198	0.094031	0.0770254	0.0480763			59.773	0.535	20.533	2.575	0.183	0.382	2.088	6.743	6.876	0.06	0.094	0.077	0.0480604	99.9671	50
	12-04_L07		59.7729	0.521439	20.7573	2.58012	0.220609	0.406121	2.02058	6.6313	6.81079	0.115318	0.0992739	b.d.l.	0.0642579			59.608	0.52	20.7	2.573	0.22	0.405	2.015	6.613	6.792	0.115	0.099	b.d.l.	0.0640806	99.7241	60
	12-04_L08		59.8043	0.53278	20.6979	2.72836	0.241715	0.433073	2.05659	6.42156	6.86672	0.0423001	0.113807	b.d.l.	0.0609082			59.38	0.529	20.551	2.709	0.24	0.43	2.042	6.376	6.818	0.042	0.113	b.d.l.	0.060476	99.2905	70
	12-04_L09		59.9526	0.518688	20.6875	2.46527	0.215286	0.415552	1.99164	6.61778	6.88814	0.0911209	0.0971289	b.d.l.	0.0593533			59.873	0.518	20.66	2.462	0.215	0.415	1.989	6.609	6.879	0.091	0.097	b.d.l.	0.0592745	99.8673	80
	12-04_L10		59.7073	0.523775	20.9188	2.48088	0.149074	0.40794	2.13539	6.42833	6.90174	0.0493557	0.103748	0.137995	0.0556707			59.277	0.52	20.768	2.463	0.148	0.405	2.12	6.382	6.852	0.049	0.103	0.137	0.0552695	99.2793	90
	12-04_L11		59.5535	0.520275	20.799	2.55135	0.161085	0.394209	2.13913	6.58949	6.89065	0.0770408	0.0860455	0.180095	0.0581038			59.522	0.52	20.788	2.55	0.161	0.394	2.138	6.586	6.887	0.077	0.086	0.18	0.058073	99.9471	100
	12-04_L12		59.4829	0.526	20.9003	2.51622	0.207605	0.414213	2.04012	6.6823	6.91585	0.0828425	0.096816	0.0788501	0.0559641			59.596	0.527	20.94	2.521	0.208	0.415	2.044	6.695	6.929	0.083	0.097	0.079	0.0560705	100.19	110
	12-04_L13		59.3311	0.513725	20.7654	2.64245	0.247761	0.428778	2.09434	6.71584	7.04248	0.0626987	0.0991043	b.d.l.	0.0562973			58.67	0.508	20.534	2.613	0.245	0.424	2.071	6.641	6.964	0.062	0.098	b.d.l.	0.05567	98.8857	120
	12-04_L14		59.0949	0.548944	21.0911	2.54364	0.138744	0.411205	2.01782	6.89498	6.92916	0.0693721	0.10255	0.0955123	0.0620101			58.778	0.546	20.978	2.53	0.138	0.409	2.007	6.858	6.892	0.069	0.102	0.095	0.0616776	99.4637	130
	12-04_L15		58.1528	0.561102	21.5357	2.55959	0.194729	0.340274	2.06975	7.32744	6.89784	0.058218	0.10138	0.152571	0.0486431			57.935	0.559	21.455	2.55	0.194	0.339	2.062	7.3	6.872	0.058	0.101	0.152	0.0484609	99.6255	140
	12-05_L01		59.9923	0.553702	20.2894	2.72661	0.138675	0.379111	2.01727	6.6544	6.84894	0.0758222	0.0977708	0.171598	0.0543411			60.133	0.555	20.337	2.733	0.139	0.38	2.022	6.67	6.865	0.076	0.098	0.172	0.0544685	100.234	0
	12-05_L02		60.2617	0.548044	20.6074	2.46871	0.201117	0.389161	2.13184	6.22758	6.90736	0.105586	0.103575	b.d.l.	0.0479261			59.927	0.545	20.493	2.455	0.2	0.387	2.12	6.193	6.869	0.105	0.103	b.d.l.	0.0476599	99.4447	10.5
	12-05_L03		60.2113	0.557054	20.7271	2.51885	0.185685	0.425864	2.0496	6.23861	6.83098	0.106971	0.0978882	b.d.l.	0.0501172			59.665	0.552	20.539	2.496	0.184	0.422	2.031	6.182	6.769	0.106	0.097	b.d.l.	0.0496624	99.0927	21
	12-05_L04		59.9694	0.510057	20.5914	2.59757	0.127766	0.385309	2.02313	6.55126	6.94462	0.0935607	0.0925547	0.0653919	0.0479473			59.61	0.507	20.468	2.582	0.127	0.383	2.011	6.512	6.903	0.093	0.092	0.065	0.0476599	99.4007	31.5
	12-05_L05		59.9811	0.535312	20.6432	2.57713	0.18279	0.38667	1.98859	6.35244	7.04142	0.11349	0.0934035	0.068295	0.0362017			59.722	0.533	20.554	2.566	0.182	0.385	1.98	6.325	7.011	0.113	0.093	0.068	0.0360453	99.568	42
	12-05_L06		59.8224	0.526188	20.5864	2.66795	0.152054	0.385138	2.09275	6.4223	6.92348	0.104037	0.0890318	0.191068	0.0372602			59.801	0.526	20.579	2.667	0.152	0.385	2.092	6.42	6.921	0.104	0.089	0.191	0.0372468	99.9642	52.5
	12-05_L07		59.6495	0.556038	20.7348	2.52908	0.183353	0.375674	2.06571	6.57181	6.91361	0.0627785	0.0817117	0.243142	0.0327258			59.86	0.558	20.808	2.538	0.184	0.377	2.073	6.595	6.938	0.063	0.082	0.244	0.0328413	100.353	63
	12-05_L08		59.5405	0.537535	20.9679	2.49843	0.181191	0.349297	2.02934	6.51283	6.93661	0.0573773	0.084556	0.263734	0.0407186			59.149	0.534	20.83	2.482	0.18	0.347	2.016	6.47	6.891	0.057	0.084	0.262	0.0404509	99.3425	73.5
	12-05_L09		59.3188	0.528272	21.3093	2.45491	0.221533	0.368888	2.04392	6.69311	6.87054	0.0601448	0.0892148	b.d.l.	0.0413514			59.176	0.527	21.258	2.449	0.221	0.368	2.039	6.677	6.854	0.06	0.089	b.d.l.	0.0412519	99.7593	84
	12-05_L10		57.6802	0.479314	22.1419	2.50218	0.169588	0.364563	2.12239	7.33188	7.01911	0.0721002	0.0822552	b.d.l.	0.0345703			56.8	0.472	21.804	2.464	0.167	0.359	2.09	7.22	6.912	0.071	0.081	b.d.l.	0.0340428	98.474	94.5
	12-06_L01		60.3875	0.53419	20.4117	2.60367	0.181745	0.38056	2.05743	6.342	6.80992	0.0612511	0.0913746	0.0823375	0.0563013			60.14	0.532	20.328	2.593	0.181	0.379	2.049	6.316	6.782	0.061	0.091	0.082	0.0560705	99.5901	0
	12-06_L02		60.9273	0.55558	20.7763	2.60447	0.221829	0.3882	2.10334	5.21398	6.98458	0.096798	0.0857065	b.d.l.	0.0419986			60.425	0.551	20.605	2.583	0.22	0.385	2.086	5.171	6.927	0.096	0.085	b.d.l.	0.0416524	99.1757	7
	12-06_L03		61.1908	0.524878	20.7783	2.4957	0.183403	0.37086	2.08634	5.21129	6.95412	0.0668763	0.0891684	b.d.l.	0.0482927			60.389	0.518	20.506	2.463	0.181	0.366	2.059	5.143	6.863	0.066	0.088	b.d.l.	0.0476599	98.6897	14
	12-06_L04		60.7162	0.560863	20.763	2.77511	0.219512	0.416871	2.05918	5.48679	6.79681	0.0835756	0.0805548	b.d.l.	0.041538			60.298	0.557	20.62	2.756	0.218	0.414	2.045	5.449	6.75	0.083	0.08	b.d.l.	0.0412519	99.3113	21
	12-06_L05		60.805	0.544544	20.6746	2.58206	0.233089	0.383793	2.02144	5.57605	6.88114	0.075352	0.0974552	0.0723379	0.0531146			60.521	0.542	20.578	2.57	0.232	0.382	2.012	5.55	6.849	0.075	0.097	0.072	0.0528665	99.5329	28
	12-06_L06		61.0499	0.556827	20.6491	2.61941	0.117227	0.408273	2.00094	5.42477	6.97702	0.059624	0.0879201	b.d.l.	0.0489735			60.411	0.551	20.433	2.592	0.116	0.404	1.98	5.368	6.904	0.059	0.087	b.d.l.	0.0484609	98.9535	35
	12-06_L07		60.7394	0.536626	20.8287	2.64185	0.209415	0.419837	2.06999	5.47399	6.84224	0.107728	0.0865851	b.d.l.	0.0435487			60.329	0.533	20.688	2.624	0.208	0.417	2.056	5.437	6.796	0.107	0.086	b.d.l.	0.0432544	99.3243	42
	12-06_L08		60.4612	0.536864	20.8753	2.71555	0.198428	0.434125	2.09105	5.60837	6.85937	0.088638	0.0956887	b.d.l.	0.0354998			60.026	0.533	20.725	2.696	0.197	0.431	2.076	5.568	6.81	0.088	0.095	b.d.l.	0.0352443	99.2802	49
	12-06_L09		60.4978	0.551884	20.8799	2.63756	0.168184	0.40787	2.02022	5.43727	7.05968	0.092652	0.0956733	0.115815	0.0354941			60.072	0.548	20.733	2.619	0.167	0.405	2.006	5.399	7.01	0.092	0.095	0.115	0.0352443	99.2962	56
	12-06_L10		60.5674	0.552993	20.8828	2.51113	0.219586	0.424062	2.12333	5.61757	6.86457	0.0987128	0.0886401	b.d.l.	0.0492169			60.13	0.549	20.732	2.493	0.218	0.421	2.108	5.577	6.815	0.098	0.088	b.d.l.	0.0488614	99.2779	63
	12-06_L11		60.3327	0.527671	20.9637	2.62934	0.225286	0.38549	2.06262	5.71026	6.9238	0.115146	0.0831057	b.d.l.	0.0409034			60.256	0.527	20.937	2.626	0.225	0.385	2.06	5.703	6.915	0.115	0.083	b.d.l.	0.0408514	99.8729	70
	12-06_L12		60.6386	0.532612	20.8862	2.58182	0.166504	0.402218	2.16355	5.53476	6.89186	0.0682065	0.082249	b.d.l.	0.0514201			60.455	0.531	20.823	2.574	0.166	0.401	2.157	5.518	6.871	0.068	0.082	b.d.l.	0.0512645	99.6973	77
	12-06_L13		60.5042	0.531469	20.8837	2.63729	0.189524	0.414144	2.11184	5.59346	6.86397	0.0721995	0.0852355	0.0651801	0.047792			60.337	0.53	20.826	2.63	0.189	0.413	2.106	5.578	6.845	0.072	0.085	0.065	0.0476599	99.7237	84
	12-06_L14		60.207	0.53826	21.1134	2.62715	0.207486	0.421988	2.04178	5.69233	6.93524	0.0851995	0.0831948	b.d.l.	0.0469689			60.066	0.537	21.064	2.621	0.207	0.421	2.037	5.679	6.919	0.085	0.083	b.d.l.	0.0468589	99.7659	91
	12-06_L15		60.1399	0.539421	21.2895	2.56905	0.161322	0.38919	2.12844	5.73903	6.83602	0.0685619	0.0927602	b.d.l.	0.0468423			59.647	0.535	21.115	2.548	0.16	0.386	2.111	5.692	6.78	0.068	0.092	b.d.l.	0.0464584	99.1805	98
	12-06_L16		59.0809	0.513448	21.8463	2.53078	0.19748	0.340273	2.0467	6.30923	6.96952	0.0374705	0.0759538	b.d.l.	0.0519164			58.339	0.507	21.572	2.499	0.195	0.336	2.021	6.23	6.882	0.037	0.075	b.d.l.	0.0512645	98.7443	105
	12-07_L01		59.9448	0.508957	20.3472	2.52459	0.237311	0.42817	2.06713	6.72752	6.82043	0.0767475	0.109062	0.153495	0.0545997			59.361	0.504	20.149	2.5	0.235	0.424	2.047	6.662	6.754	0.076	0.108	0.152	0.054068	99.0261	77.56
	12-07_L02		61.2693	0.522634	20.6572	2.65756	0.129145	0.367257	2.12383	4.98117	6.83763	0.0504473	0.0918141	0.242147	0.069907			60.726	0.518	20.474	2.634	0.128	0.364	2.105	4.937	6.777	0.05	0.091	0.24	0.0692871	99.1133	72.02
	12-07_L03		61.6735	0.559317	20.4985	2.61857	0.151713	0.386363	2.03397	4.97215	6.91611	0.0273084	0.114291	b.d.l.	0.0482043			60.977	0.553	20.267	2.589	0.15	0.382	2.011	4.916	6.838	0.027	0.113	b.d.l.	0.0476599	98.8707	66.48
	12-07_L04		61.3412	0.55581	20.8186	2.56986	0.163711	0.383004	2.03022	4.98006	6.8496	0.0687183	0.10712	0.0757923	0.0562581			60.7	0.55	20.601	2.543	0.162	0.379	2.009	4.928	6.778	0.068	0.106	0.075	0.05567	98.9547	60.94
	12-07_L05		61.2184	0.547533	20.6048	2.62127	0.140678	0.411915	2.05249	5.01787	7.03696	0.0860264	0.0971592	0.0951351	0.0697184			60.488	0.541	20.359	2.59	0.139	0.407	2.028	4.958	6.953	0.085	0.096	0.094	0.0688866	98.8069	55.4
	12-07_L06		61.3202	0.570899	20.6865	2.54484	0.147264	0.383289	2.05564	5.06345	6.92644	0.0544674	0.107926	0.0978396	0.041205			60.794	0.566	20.509	2.523	0.146	0.38	2.038	5.02	6.867	0.054	0.107	0.097	0.0408514	99.1419	49.86
	12-07_L07		61.0587	0.566368	20.7466	2.6693	0.217057	0.383636	1.98885	5.18413	6.97712	0.0524975	0.0979281	b.d.l.	0.05782			60.48	0.561	20.55	2.644	0.215	0.38	1.97	5.135	6.911	0.052	0.097	b.d.l.	0.057272	99.0523	44.32
	12-07_L08		60.8123	0.557901	20.6867	2.65634	0.181595	0.402536	2.02882	5.2471	6.9894	0.0827268	0.0978597	0.201773	0.0549513			60.278	0.553	20.505	2.633	0.18	0.399	2.011	5.201	6.928	0.082	0.097	0.2	0.0544685	99.1215	38.78
	12-07_L09		60.9783	0.529008	20.8009	2.50572	0.198883	0.396756	2.13723	5.15783	7.03561	0.102975	0.11307	b.d.l.	0.0436678			60.401	0.524	20.604	2.482	0.197	0.393	2.117	5.109	6.969	0.102	0.112	b.d.l.	0.0432544	99.0533	33.24
	12-07_L10		61.0486	0.556647	20.7331	2.62995	0.0927744	0.413451	2.11263	5.04915	7.01657	0.0968081	0.103867	0.0968081	0.0496766			60.539	0.552	20.56	2.608	0.092	0.41	2.095	5.007	6.958	0.096	0.103	0.096	0.0492619	99.1653	27.7
	12-07_L11		60.9939	0.558214	20.7146	2.72837	0.202251	0.379221	2.07308	5.22415	6.87958	0.0920244	0.103148	b.d.l.	0.0514365			60.315	0.552	20.484	2.698	0.2	0.375	2.05	5.166	6.803	0.091	0.102	b.d.l.	0.050864	98.8869	22.16
	12-07_L12		60.9867	0.531711	20.8927	2.58361	0.138751	0.412203	2.08329	5.09835	6.96187	0.0779843	0.103304	0.0860865	0.0434017			60.217	0.525	20.629	2.551	0.137	0.407	2.057	5.034	6.874	0.077	0.102	0.085	0.0428539	98.7379	16.62
	12-07_L13		61.3684	0.546352	20.7259	2.59719	0.185152	0.379411	2.12369	4.93234	6.94979	0.0303529	0.106235	b.d.l.	0.0551092			60.655	0.54	20.485	2.567	0.183	0.375	2.099	4.875	6.869	0.03	0.105	b.d.l.	0.0544685	98.8375	11.08
	12-07_L14		60.8471	0.55208	20.8072	2.60469	0.178971	0.425688	2.08901	5.15275	7.10121	0.0970691	0.100102	b.d.l.	0.044141			60.177	0.546	20.578	2.576	0.177	0.421	2.066	5.096	7.023	0.096	0.099	b.d.l.	0.0436549	98.8987	5.54
	12-07_L15		60.6744	0.557597	20.92	2.50315	0.193247	0.388506	2.08847	5.45419	6.93172	0.0533441	0.0976298	0.0885714	0.0491787			60.283	0.554	20.785	2.487	0.192	0.386	2.075	5.419	6.887	0.053	0.097	0.088	0.0488614	99.3549	0
	Stationary Experiments
	PP1_La01		61.9858	0.53138	21.0193	2.72153	0.210295	0.416487	2.26401	6.26988	4.49314	0.0574465	0.0307749	b.d.l.	b.d.l.			60.425	0.518	20.49	2.653	0.205	0.406	2.207	6.112	4.38	0.056	0.03	b.d.l.	b.d.l.	97.482	0
	PP1_La02		62.7602	0.529133	21.5818	2.75211	0.179823	0.42372	2.19404	6.29483	3.11486	0.0640747	0.0392716	0.0661417	b.d.l.			60.728	0.512	20.883	2.663	0.174	0.41	2.123	6.091	3.014	0.062	0.038	0.064	b.d.l.	96.762	12
	PP1_La03		62.475	0.566488	22.0002	2.52521	0.240885	0.425632	2.10672	5.55159	4.03789	0.0581799	0.0122484	b.d.l.	b.d.l.			61.208	0.555	21.554	2.474	0.236	0.417	2.064	5.439	3.956	0.057	0.012	b.d.l.	b.d.l.	97.972	22
	PP1_La04		61.6872	0.524584	21.4148	2.77381	0.247101	0.405084	2.35252	5.93346	4.54301	0.0911439	0.0273432	b.d.l.	b.d.l.			60.913	0.518	21.146	2.739	0.244	0.4	2.323	5.859	4.486	0.09	0.027	b.d.l.	b.d.l.	98.745	32
	PP1_La05		62.1463	0.541752	22.5426	2.60833	0.145076	0.385517	2.02193	5.27042	4.15749	b.d.l.	0.00608711	0.174497	b.d.l.			61.257	0.534	22.22	2.571	0.143	0.38	1.993	5.195	4.098	b.d.l.	0.006	0.172	b.d.l.	98.569	52
	PP1_La06		62.4311	0.589758	22.8361	2.49302	0.218241	0.390803	2.09004	5.09669	3.84205	b.d.l.	0.0121809	b.d.l.	b.d.l.			61.504	0.581	22.497	2.456	0.215	0.385	2.059	5.021	3.785	b.d.l.	0.012	b.d.l.	b.d.l.	98.515	62
	PP1_La07		62.971	0.591186	22.3786	2.46752	0.258453	0.414136	2.02896	4.8577	3.9755	b.d.l.	b.d.l.	0.0569818	b.d.l.			61.886	0.581	21.993	2.425	0.254	0.407	1.994	4.774	3.907	b.d.l.	b.d.l.	0.056	b.d.l.	98.277	72
	PP1_La08		62.9003	0.592765	22.135	2.49939	0.158885	0.382954	2.15921	4.94072	4.03732	0.0325919	0.00712947	0.153793	b.d.l.			61.758	0.582	21.733	2.454	0.156	0.376	2.12	4.851	3.964	0.032	0.007	0.151	b.d.l.	98.184	82
	PP1_La09		62.0998	0.540329	21.537	2.81492	0.216533	0.415021	2.04904	4.66447	5.64789	b.d.l.	0.015037	b.d.l.	b.d.l.			61.947	0.539	21.484	2.808	0.216	0.414	2.044	4.653	5.634	b.d.l.	0.015	b.d.l.	b.d.l.	99.754	92
	PP1_La10		62.0896	0.529845	21.3894	2.67018	0.235487	0.401126	2.12736	4.73967	5.77142	0.0409108	0.00498912	b.d.l.	b.d.l.			62.225	0.531	21.436	2.676	0.236	0.402	2.132	4.75	5.784	0.041	0.005	b.d.l.	b.d.l.	100.218	102
	PP1_La11		64.5062	0.555875	22.197	2.65813	0.242489	0.434631	2.10226	4.84362	2.40742	0.0328799	0.0195224	b.d.l.	b.d.l.			62.78	0.541	21.603	2.587	0.236	0.423	2.046	4.714	2.343	0.032	0.019	b.d.l.	b.d.l.	97.324	112
	PP1_La12		63.9361	0.574337	22.6318	2.685	0.173423	0.415196	2.15045	4.62326	2.66766	0.0142819	0.0102014	0.118336	b.d.l.			62.674	0.563	22.185	2.632	0.17	0.407	2.108	4.532	2.615	0.014	0.01	0.116	b.d.l.	98.026	122
	PP1_La13		64.3869	0.58328	22.7871	2.46526	0.182727	0.380939	2.10187	4.40815	2.70374	b.d.l.	b.d.l.	b.d.l.	b.d.l.			62.369	0.565	22.073	2.388	0.177	0.369	2.036	4.27	2.619	b.d.l.	b.d.l.	b.d.l.	b.d.l.	96.866	132
	PP1_La14		64.1869	0.587852	22.5859	2.48181	0.183385	0.378996	2.12116	4.03651	3.4293	b.d.l.	0.00815046	b.d.l.	b.d.l.			63.002	0.577	22.169	2.436	0.18	0.372	2.082	3.962	3.366	b.d.l.	0.008	b.d.l.	b.d.l.	98.154	142
	PP1_La15		63.3666	0.588366	23.1212	2.61934	0.144564	0.39831	2.13712	3.94165	3.67375	b.d.l.	0.00909845	b.d.l.	b.d.l.			62.681	0.582	22.871	2.591	0.143	0.394	2.114	3.899	3.634	b.d.l.	0.009	b.d.l.	b.d.l.	98.918	152
	PP1_La16		60.3497	0.592405	24.3424	2.71809	0.196141	0.455007	2.43633	3.81828	5.022	b.d.l.	b.d.l.	0.0696947	b.d.l.			60.614	0.595	24.449	2.73	0.197	0.457	2.447	3.835	5.044	b.d.l.	b.d.l.	0.07	b.d.l.	100.438	162
	PP1_La17		60.1925	0.601288	24.4109	2.72969	0.210053	0.440016	2.49276	3.78891	5.13385	b.d.l.	b.d.l.	b.d.l.	b.d.l.			60.464	0.604	24.521	2.742	0.211	0.442	2.504	3.806	5.157	b.d.l.	b.d.l.	b.d.l.	b.d.l.	100.451	172
	PP1_La18		62.0459	0.619908	24.7607	2.74982	0.198819	0.447598	2.43273	3.85608	2.88849	b.d.l.	b.d.l.	b.d.l.	b.d.l.			60.854	0.608	24.285	2.697	0.195	0.439	2.386	3.782	2.833	b.d.l.	b.d.l.	b.d.l.	b.d.l.	98.079	182
	PP1_La19		60.3038	0.620645	24.1751	2.72923	0.199529	0.456209	2.44448	3.75796	5.31308	b.d.l.	b.d.l.	b.d.l.	b.d.l.			60.144	0.619	24.111	2.722	0.199	0.455	2.438	3.748	5.299	b.d.l.	b.d.l.	b.d.l.	b.d.l.	99.735	192
	PP1_Lb01		62.8935	0.58532	22.6709	2.65837	0.237319	0.429767	2.29541	3.2417	4.96276	0.0189456	0.00598283	b.d.l.	b.d.l.			63.074	0.587	22.736	2.666	0.238	0.431	2.302	3.251	4.977	0.019	0.006	b.d.l.	b.d.l.	100.287	220
	PP1_Lb02		64.0986	0.564593	22.9452	2.77321	0.209184	0.453908	2.3193	3.24743	3.3378	0.0365564	0.0142164	b.d.l.	b.d.l.			63.123	0.556	22.596	2.731	0.206	0.447	2.284	3.198	3.287	0.036	0.014	b.d.l.	b.d.l.	98.478	240
	PP1_Lb03		64.6098	0.631089	23.4671	2.61759	0.181336	0.420043	2.25389	3.20872	2.4465	b.d.l.	0.00614697	0.157772	b.d.l.			63.065	0.616	22.906	2.555	0.177	0.41	2.2	3.132	2.388	b.d.l.	0.006	0.154	b.d.l.	97.609	260
	PP1_Lb04		64.5041	0.622052	23.639	2.64474	0.128912	0.408222	2.25596	3.54304	2.25392	b.d.l.	b.d.l.	b.d.l.	b.d.l.			63.047	0.608	23.105	2.585	0.126	0.399	2.205	3.463	2.203	b.d.l.	b.d.l.	b.d.l.	b.d.l.	97.741	280
	PP1_Lb05		63.2411	0.604687	23.7088	2.76937	0.196142	0.434968	2.3161	3.43503	3.17181	b.d.l.	0.00609768	0.115856	b.d.l.			62.228	0.595	23.329	2.725	0.193	0.428	2.279	3.38	3.121	b.d.l.	0.006	0.114	b.d.l.	98.398	300
	PP1_Lb06		61.05	0.597705	24.0854	2.6291	0.208246	0.454536	2.44789	3.59424	4.93282	b.d.l.	b.d.l.	b.d.l.	b.d.l.			60.978	0.597	24.057	2.626	0.208	0.454	2.445	3.59	4.927	b.d.l.	b.d.l.	b.d.l.	b.d.l.	99.882	320
	PP1_Lb07		62.927	0.590268	22.557	2.62674	0.173785	0.406496	2.0964	3.47269	5.11566	0.0259678	0.00799009	b.d.l.	b.d.l.			63.005	0.591	22.585	2.63	0.174	0.407	2.099	3.477	5.122	0.026	0.008	b.d.l.	b.d.l.	100.124	340
	PP1_Lb08		63.0604	0.531989	21.4467	2.67774	0.176011	0.357955	1.98754	4.06605	5.55819	0.028676	0.0138436	0.0949273	b.d.l.			63.773	0.538	21.689	2.708	0.178	0.362	2.01	4.112	5.621	0.029	0.014	0.096	b.d.l.	101.13	360
	PP1_Lb09		60.339	0.505066	20.886	2.78633	0.153413	0.421387	2.49146	5.72209	6.50211	0.0677407	0.0966301	b.d.l.	0.0287263			60.57	0.507	20.966	2.797	0.154	0.423	2.501	5.744	6.527	0.068	0.097	b.d.l.	0.0288363	100.383	380
	PP1_Lb10		59.9395	0.50703	20.7912	2.51237	0.197068	0.425826	2.05783	6.53989	6.63991	0.0653593	0.110913	0.192117	0.0210206			60.527	0.512	20.995	2.537	0.199	0.43	2.078	6.604	6.705	0.066	0.112	0.194	0.0212267	100.98	400
	PP1_Lb11		60.4979	0.547366	20.8546	2.52087	0.0786216	0.404056	2.07302	6.49475	6.34447	0.0487653	0.108478	b.d.l.	0.0271038			60.789	0.55	20.955	2.533	0.079	0.406	2.083	6.526	6.375	0.049	0.109	b.d.l.	0.0272342	100.481	420
	PP1_Lb12		60.0535	0.517241	20.9487	2.4621	0.178701	0.405056	2.02727	6.72016	6.26348	0.0982856	0.109206	0.191607	0.024652			60.49	0.521	21.101	2.48	0.18	0.408	2.042	6.769	6.309	0.099	0.11	0.193	0.0248312	100.727	440
	PP1_Lb13		61.638	0.546252	21.3842	2.60513	0.135292	0.40384	2.03039	6.63742	4.18692	0.0905334	0.105792	0.224808	0.0114073			60.594	0.537	21.022	2.561	0.133	0.397	1.996	6.525	4.116	0.089	0.104	0.221	0.0112141	98.3062	460
	PP1_Lb14		60.6345	0.536217	21.1665	2.61606	0.275111	0.399161	2.07384	6.71071	5.32915	0.0760307	0.105042	0.0660267	0.0116193			60.61	0.536	21.158	2.615	0.275	0.399	2.073	6.708	5.327	0.076	0.105	0.066	0.0116146	99.9596	480
	PP1_Lb15		61.2107	0.550488	21.3897	2.62888	0.18584	0.391771	2.06433	6.73243	4.66006	0.0783542	0.107486	b.d.l.	b.d.l.			60.934	0.548	21.293	2.617	0.185	0.39	2.055	6.702	4.639	0.078	0.107	b.d.l.	b.d.l.	99.548	500
	PP1_Lb16		61.0079	0.531701	21.2319	2.6967	0.174888	0.38395	2.09866	6.65883	4.98834	0.115587	0.111567	b.d.l.	b.d.l.			60.698	0.529	21.124	2.683	0.174	0.382	2.088	6.625	4.963	0.115	0.111	b.d.l.	b.d.l.	99.492	520
	PP1_Lb17		62.5135	0.556315	21.5105	2.64786	0.22763	0.409326	2.08338	6.83707	2.85405	0.0928894	0.114325	0.153114	b.d.l.			61.242	0.545	21.073	2.594	0.223	0.401	2.041	6.698	2.796	0.091	0.112	0.15	b.d.l.	97.966	540
	PP1_Lb18		61.4059	0.536629	20.9758	2.46608	0.189931	0.39996	2.09627	6.67973	4.9794	0.0904432	0.110542	0.0693398	b.d.l.			61.105	0.534	20.873	2.454	0.189	0.398	2.086	6.647	4.955	0.09	0.11	0.069	b.d.l.	99.51	560
	PP1_Lb19		60.0448	0.557766	20.8531	2.55518	0.222709	0.401671	2.07	6.72003	6.35913	0.080533	0.106383	b.d.l.	0.02867			60.393	0.561	20.974	2.57	0.224	0.404	2.082	6.759	6.396	0.081	0.107	b.d.l.	0.0288363	100.58	580
	PP1_Lb20		59.8773	0.533719	20.8427	2.5836	0.188778	0.373603	2.00639	6.76044	6.51434	0.0770927	0.0998252	0.115639	0.0265216			60.582	0.54	21.088	2.614	0.191	0.378	2.03	6.84	6.591	0.078	0.101	0.117	0.0268337	101.177	600
	PP1_Lb21		61.4557	0.582952	21.1494	2.59862	0.236604	0.458106	2.10125	6.7548	4.50152	0.0604096	0.100683	b.d.l.	b.d.l.			61.039	0.579	21.006	2.581	0.235	0.455	2.087	6.709	4.471	0.06	0.1	b.d.l.	b.d.l.	99.322	620
	PP1_Lb22		62.5649	0.586701	21.7235	2.54548	0.223505	0.408725	2.12847	6.82002	2.64895	0.0682933	0.1221	0.159351	b.d.l.			60.464	0.567	20.994	2.46	0.216	0.395	2.057	6.591	2.56	0.066	0.118	0.154	b.d.l.	96.642	640
	PP1_Lc01		59.9312	0.540135	20.9691	2.48066	0.196233	0.388501	2.07035	6.79183	6.3508	0.0891967	0.0951431	0.0594644	0.0373113			60.471	0.545	21.158	2.503	0.198	0.392	2.089	6.853	6.408	0.09	0.096	0.06	0.0376473	100.901	0
	PP1_Lc02		60.9357	0.536094	21.0081	2.63969	0.263571	0.393865	2.03497	5.69314	6.18945	0.091504	0.10145	0.112391	b.d.l.			61.266	0.539	21.122	2.654	0.265	0.396	2.046	5.724	6.223	0.092	0.102	0.113	b.d.l.	100.542	10
	PP1_Lc03		61.4477	0.518401	21.1465	2.51132	0.183558	0.412502	2.05444	6.30352	5.16485	0.0827021	0.104891	0.0695908	b.d.l.			60.926	0.514	20.967	2.49	0.182	0.409	2.037	6.25	5.121	0.082	0.104	0.069	b.d.l.	99.151	20
	PP1_Lc04		62.9745	0.567153	21.5415	2.7071	0.228508	0.346879	2.16671	5.84445	3.25058	0.0669055	0.108078	0.197628	b.d.l.			61.181	0.551	20.928	2.63	0.222	0.337	2.105	5.678	3.158	0.065	0.105	0.192	b.d.l.	97.152	30
	PP1_Lc05		61.2149	0.575948	21.2556	2.68103	0.167439	0.392371	2.14039	6.41915	4.89304	0.0474073	0.106919	0.0887626	0.0169669			60.689	0.571	21.073	2.658	0.166	0.389	2.122	6.364	4.851	0.047	0.106	0.088	0.0168212	99.1408	40
	PP1_Lc06		60.824	0.560622	21.209	2.57109	0.176252	0.369433	2.08117	5.61319	6.39288	0.0766747	0.100573	b.d.l.	0.0251251			61.082	0.563	21.299	2.582	0.177	0.371	2.09	5.637	6.42	0.077	0.101	b.d.l.	0.0252317	100.424	50
	PP1_Lc07		62.0657	0.522202	21.394	2.71484	0.203588	0.41939	2.18144	6.28271	3.99846	0.097722	0.108919	b.d.l.	0.0110076			60.972	0.513	21.017	2.667	0.2	0.412	2.143	6.172	3.928	0.096	0.107	b.d.l.	0.0108136	98.2378	60
	PP1_Lc08		61.8471	0.537407	21.3121	2.56023	0.249582	0.405571	2.08824	5.65284	4.89705	0.0945998	0.108689	0.246563	b.d.l.			61.455	0.534	21.177	2.544	0.248	0.403	2.075	5.617	4.866	0.094	0.108	0.245	b.d.l.	99.366	70
	PP1_Lc09		62.082	0.532815	21.2417	2.6742	0.102309	0.408221	2.02591	6.26513	4.4722	0.0901531	0.105347	b.d.l.	b.d.l.			61.288	0.526	20.97	2.64	0.101	0.403	2	6.185	4.415	0.089	0.104	b.d.l.	b.d.l.	98.721	80
	PP1_Lc10		61.6117	0.540313	21.1495	2.51978	0.226971	0.377616	2.0799	6.52894	4.78649	0.0733138	0.105451	b.d.l.	b.d.l.			61.348	0.538	21.059	2.509	0.226	0.376	2.071	6.501	4.766	0.073	0.105	b.d.l.	b.d.l.	99.572	0
	PP2_L01		65.0005	0.58012	22.2469	2.49381	0.162313	0.438847	2.2263	2.92164	3.8354	0.0230445	0.0120232	0.0591141	b.d.l.			64.875	0.579	22.204	2.489	0.162	0.438	2.222	2.916	3.828	0.023	0.012	0.059	b.d.l.	99.807	10
	PP2_L02		64.7244	0.563155	22.1309	2.6803	0.23052	0.470139	2.27891	2.90778	3.99163	0.0161768	0.0060663	b.d.l.	b.d.l.			64.017	0.557	21.889	2.651	0.228	0.465	2.254	2.876	3.948	0.016	0.006	b.d.l.	b.d.l.	98.907	20
	PP2_L03		64.0012	0.554257	22.0824	2.54459	0.158787	0.423433	2.21004	3.00497	4.9973	0.0229692	b.d.l.	b.d.l.	b.d.l.			64.087	0.555	22.112	2.548	0.159	0.424	2.213	3.009	5.004	0.023	b.d.l.	b.d.l.	b.d.l.	100.134	30
	PP2_L04		63.9082	0.585544	24.988	2.43738	0.18938	0.421755	2.32375	3.03418	2.08728	0.0174025	0.00716574	b.d.l.	b.d.l.			62.43	0.572	24.41	2.381	0.185	0.412	2.27	2.964	2.039	0.017	0.007	b.d.l.	b.d.l.	97.687	40
	PP2_L05		62.4869	0.609805	24.8008	2.33256	0.185155	0.446788	2.24098	3.08324	3.80575	b.d.l.	0.00805023	b.d.l.	b.d.l.			62.097	0.606	24.646	2.318	0.184	0.444	2.227	3.064	3.782	b.d.l.	0.008	b.d.l.	b.d.l.	99.376	50
	PP2_L06		60.8972	0.640153	25.9691	2.79853	0.236907	0.447603	2.59287	3.06568	3.34089	b.d.l.	0.0110893	b.d.l.	b.d.l.			60.407	0.635	25.76	2.776	0.235	0.444	2.572	3.041	3.314	b.d.l.	0.011	b.d.l.	b.d.l.	99.195	60
	PP2_L07		61.4755	0.618931	24.659	2.52829	0.203335	0.420556	2.41125	3.25236	4.40988	0.0208294	b.d.l.	b.d.l.	b.d.l.			61.979	0.624	24.861	2.549	0.205	0.424	2.431	3.279	4.446	0.021	b.d.l.	b.d.l.	b.d.l.	100.819	70
	PP2_L08		60.5635	0.622084	24.9163	2.68672	0.185429	0.450612	2.45245	3.50421	4.60781	b.d.l.	0.0109662	b.d.l.	b.d.l.			60.75	0.624	24.993	2.695	0.186	0.452	2.46	3.515	4.622	b.d.l.	0.011	b.d.l.	b.d.l.	100.308	80
	PP2_L09		59.749	0.634848	24.6848	2.50869	0.209965	0.462518	2.29972	4.17455	5.19664	b.d.l.	0.0108944	0.0683378	b.d.l.			60.328	0.641	24.924	2.533	0.212	0.467	2.322	4.215	5.247	b.d.l.	0.011	0.069	b.d.l.	100.969	90
	PP2_L10		62.8533	0.545057	21.9628	3.14353	0.194298	0.449953	2.42566	5.22048	2.90526	0.0828322	0.0859001	0.130895	b.d.l.			61.463	0.533	21.477	3.074	0.19	0.44	2.372	5.105	2.841	0.081	0.084	0.128	b.d.l.	97.788	100
	PP2_L11		61.4599	0.532316	21.2554	2.62435	0.136853	0.435715	2.12625	6.46125	4.73651	0.0744639	0.105658	0.0513197	b.d.l.			61.077	0.529	21.123	2.608	0.136	0.433	2.113	6.421	4.707	0.074	0.105	0.051	b.d.l.	99.377	110
	PP2_L12		64.6654	0.604714	22.0443	2.76441	0.213913	0.418569	2.35612	2.6338	4.05611	0.062734	0.096672	0.0833025	b.d.l.			62.878	0.588	21.435	2.688	0.208	0.407	2.291	2.561	3.944	0.061	0.094	0.081	b.d.l.	97.236	120
	PP2_L13		61.7137	0.528241	21.3897	2.68895	0.197074	0.414466	2.08046	6.55323	4.25843	0.0782202	0.0975213	b.d.l.	b.d.l.			60.751	0.52	21.056	2.647	0.194	0.408	2.048	6.451	4.192	0.077	0.096	b.d.l.	b.d.l.	98.44	130
	PP2_L14		60.2442	0.550999	20.9003	2.50823	0.190273	0.385501	2.05435	6.49208	6.33252	0.0951365	0.0931545	0.123876	0.0293707			60.791	0.556	21.09	2.531	0.192	0.389	2.073	6.551	6.39	0.096	0.094	0.125	0.0296373	100.908	140
	PP2_L15		62.031	0.529928	21.4245	2.53086	0.24263	0.412166	2.13798	6.72765	3.78056	0.0801998	0.102534	b.d.l.	b.d.l.			61.103	0.522	21.104	2.493	0.239	0.406	2.106	6.627	3.724	0.079	0.101	b.d.l.	b.d.l.	98.504	150
	PP2_L16		60.2959	0.513567	20.9008	2.58358	0.155448	0.385667	2.0582	6.70884	6.09787	0.0639499	0.0974007	0.138722	b.d.l.			61.286	0.522	21.244	2.626	0.158	0.392	2.092	6.819	6.198	0.065	0.099	0.141	b.d.l.	101.642	160
	PP2_L17		60.4816	0.545652	21.1168	2.56167	0.196515	0.370086	2.12575	6.7613	5.69493	0.0498768	0.0957635	b.d.l.	b.d.l.			60.631	0.547	21.169	2.568	0.197	0.371	2.131	6.778	5.709	0.05	0.096	b.d.l.	b.d.l.	100.247	170
	PP2_L18		62.0668	0.572699	21.3666	2.71017	0.232532	0.385861	2.1923	6.80233	3.36004	0.0832648	0.100527	0.126928	b.d.l.			61.124	0.564	21.042	2.669	0.229	0.38	2.159	6.699	3.309	0.082	0.099	0.125	b.d.l.	98.481	180
	PP2_L19		62.1145	0.571621	21.4823	2.72722	0.227012	0.427438	2.11878	6.72345	3.43791	0.0705579	0.0991901	b.d.l.	b.d.l.			60.743	0.559	21.008	2.667	0.222	0.418	2.072	6.575	3.362	0.069	0.097	b.d.l.	b.d.l.	97.792	190
	08_1-L01		61.0039	0.539972	20.8607	2.64905	0.183312	0.456287	2.31232	5.41566	6.46024	b.d.l.	b.d.l.	0.118555	b.d.l.			61.233	0.542	20.939	2.659	0.184	0.458	2.321	5.436	6.4845	b.d.l.	b.d.l.	0.119	b.d.l.	100.375	0
	08_1-L02		61.3047	0.536266	21.3965	2.69637	0.197466	0.41097	2.10798	5.07398	6.22258	0.0531254	b.d.l.	b.d.l.	b.d.l.			61.16	0.535	21.346	2.69	0.197	0.41	2.103	5.062	6.20789	0.053	b.d.l.	b.d.l.	b.d.l.	99.7639	73
	08_1-L03		61.3958	0.505891	21.1464	2.51946	0.194958	0.403913	2.08755	5.35185	6.36419	0.0239948	0.00599871	b.d.l.	b.d.l.			61.409	0.506	21.151	2.52	0.195	0.404	2.088	5.353	6.36557	0.024	0.006	b.d.l.	b.d.l.	100.022	146
	08_1-L04		59.706	0.483081	20.8225	2.64844	0.142024	0.415069	2.07435	6.54309	6.84875	0.054009	0.0850142	0.124021	0.0536765			59.696	0.483	20.819	2.648	0.142	0.415	2.074	6.542	6.8476	0.054	0.085	0.124	0.0536675	99.9833	219
	08_1-L05		59.4657	0.535198	20.8071	2.5586	0.16812	0.348177	2.08807	6.85909	6.91591	0.0576979	0.0994792	0.0547135	0.0422323			59.777	0.538	20.916	2.572	0.169	0.35	2.099	6.895	6.95212	0.058	0.1	0.055	0.0424534	100.524	292
	08_1-L06		59.5179	0.501561	20.7009	2.7456	0.210816	0.351692	2.02723	6.94093	6.7759	0.0819283	0.0919196	b.d.l.	0.0536206			59.57	0.502	20.719	2.748	0.211	0.352	2.029	6.947	6.78183	0.082	0.092	b.d.l.	0.0536675	100.087	365
	08_1-L07		59.5411	0.546971	20.765	2.6153	0.192287	0.368633	2.01353	6.89742	6.79806	0.0318817	0.0926563	0.0896674	0.0474838			59.762	0.549	20.842	2.625	0.193	0.37	2.021	6.923	6.82327	0.032	0.093	0.09	0.0476599	100.371	438
	08_1-L08		59.8188	0.525924	20.6776	2.63564	0.205753	0.367344	1.98325	6.84704	6.69368	0.104382	0.0983597	b.d.l.	0.0422072			59.6	0.524	20.602	2.626	0.205	0.366	1.976	6.822	6.6692	0.104	0.098	b.d.l.	0.0420529	99.6343	511
	08_1-L09		59.7036	0.548042	20.6146	2.6062	0.199015	0.399031	1.97115	7.01054	6.74991	0.0560043	0.0930072	b.d.l.	0.0488652			59.699	0.548	20.613	2.606	0.199	0.399	1.971	7.01	6.74939	0.056	0.093	b.d.l.	0.0488614	99.9923	584
	08_1-L10		59.7004	0.554833	20.6795	2.70331	0.228519	0.407144	2.00378	6.75279	6.76309	0.0688552	0.101786	b.d.l.	0.0359697			59.826	0.556	20.723	2.709	0.229	0.408	2.008	6.767	6.77732	0.069	0.102	b.d.l.	0.0360453	100.21	657
	08_1-L11		59.4843	0.539459	20.7522	2.65933	0.251747	0.444554	2.10988	6.70927	6.74893	0.0829168	0.0989008	0.0789208	0.0396101			59.544	0.54	20.773	2.662	0.252	0.445	2.112	6.716	6.7557	0.083	0.099	0.079	0.0396499	100.1	730
	08_1-L12		59.6425	0.53203	20.8897	2.61498	0.145555	0.394505	2.08897	6.90434	6.57174	0.0752872	0.0953638	b.d.l.	0.0450282			59.415	0.53	20.81	2.605	0.145	0.393	2.081	6.878	6.54667	0.075	0.095	b.d.l.	0.0448564	99.6185	803
	08_1-L13		60.05	0.522882	20.3803	2.59028	0.193064	0.428361	2.09454	6.6396	6.74512	0.0864766	0.0915044	0.122676	0.0551731			59.719	0.52	20.268	2.576	0.192	0.426	2.083	6.603	6.70795	0.086	0.091	0.122	0.054869	99.4488	876
	08_1-L14		59.4537	0.546448	20.773	2.5631	0.221181	0.433355	2.04968	6.85862	6.71165	0.0660542	0.0960788	0.166136	0.0609265			59.405	0.546	20.756	2.561	0.221	0.433	2.048	6.853	6.70614	0.066	0.096	0.166	0.0608765	99.918	949
	08_1-L15		59.7696	0.521269	20.8657	2.5306	0.172428	0.379739	1.99239	6.85026	6.67497	0.104653	0.0897022	b.d.l.	0.0486998			59.968	0.523	20.935	2.539	0.173	0.381	1.999	6.873	6.69713	0.105	0.09	b.d.l.	0.0488614	100.332	1022
	08_1-L16		59.8729	0.520391	20.8957	2.48687	0.171128	0.377283	2.02952	6.76308	6.65347	0.0720541	0.0930698	b.d.l.	0.0645295			59.828	0.52	20.88	2.485	0.171	0.377	2.028	6.758	6.64848	0.072	0.093	b.d.l.	0.0644811	99.925	1095
	08_1-L17		59.4792	0.530653	20.8697	2.62523	0.147181	0.388478	2.10259	6.84642	6.74237	0.106131	0.0971195	b.d.l.	0.0649615			59.406	0.53	20.844	2.622	0.147	0.388	2.1	6.838	6.73407	0.106	0.097	b.d.l.	0.0648816	99.877	1168
	08_1-L18		59.4929	0.559172	20.8541	2.54024	0.152774	0.38443	1.96509	6.99064	6.7583	0.0678994	0.0918639	0.10784	0.0347923			59.581	0.56	20.885	2.544	0.153	0.385	1.968	7.001	6.76831	0.068	0.092	0.108	0.0348438	100.148	1241
	08_1-L19		59.8517	0.560535	20.6353	2.58569	0.200909	0.390767	2.01411	6.82687	6.69135	0.0793589	0.111504	b.d.l.	0.0518997			59.581	0.558	20.542	2.574	0.2	0.389	2.005	6.796	6.66109	0.079	0.111	b.d.l.	0.051665	99.5478	1314
	08_1-L20		59.7608	0.536665	20.8375	2.48333	0.187933	0.398981	2.06526	6.77263	6.75048	0.0683394	0.0914541	b.d.l.	0.0466903			59.464	0.534	20.734	2.471	0.187	0.397	2.055	6.739	6.71696	0.068	0.091	b.d.l.	0.0464584	99.5034	1387
	14_01-L01		63.1715	0.540425	21.0585	2.78651	0.270213	0.451024	2.23101	3.81814	5.60595	0.0482164	0.00803607	b.d.l.	0.01046			62.888	0.538	20.964	2.774	0.269	0.449	2.221	3.801	5.58079	0.048	0.008	b.d.l.	0.0104131	99.5512	0
	14_01-L02		61.5054	0.554806	21.8638	2.88619	0.19929	0.410596	2.15914	4.51656	5.70802	0.033048	0.0250364	0.138201	b.d.l.			61.416	0.554	21.832	2.882	0.199	0.41	2.156	4.51	5.69973	0.033	0.025	0.138	b.d.l.	99.8547	71
	14_01-L03		59.5722	0.538106	20.6903	2.51587	0.157494	0.372535	2.13829	6.54712	7.22247	0.0444215	0.0979291	0.0535077	0.0497338			59.007	0.533	20.494	2.492	0.156	0.369	2.118	6.485	7.15394	0.044	0.097	0.053	0.0492619	99.0512	142
	14_01-L04		59.354	0.530648	20.6268	2.67136	0.187287	0.36652	2.00277	6.95984	6.93492	0.0825676	0.107741	0.0614222	0.114127			58.946	0.527	20.485	2.653	0.186	0.364	1.989	6.912	6.88724	0.082	0.107	0.061	0.113343	99.3126	213
	14_01-L05		59.7805	0.54388	20.5536	2.59048	0.174243	0.32935	1.98214	6.76526	6.94308	0.0644598	0.10374	0.118848	0.0504227			59.354	0.54	20.407	2.572	0.173	0.327	1.968	6.717	6.89355	0.064	0.103	0.118	0.0500629	99.2866	284
	14_01-L06		60.0118	0.547934	20.5305	2.60921	0.196694	0.356257	2.0121	6.72775	6.76245	0.0792798	0.105372	b.d.l.	0.0606902			59.8	0.546	20.458	2.6	0.196	0.355	2.005	6.704	6.73858	0.079	0.105	b.d.l.	0.060476	99.6471	355
	14_01-L07		59.5656	0.516231	20.6452	2.62417	0.225101	0.427191	2.08593	6.83505	6.64784	0.0750335	0.106047	0.200089	0.0464792			59.539	0.516	20.636	2.623	0.225	0.427	2.085	6.832	6.64487	0.075	0.106	0.2	0.0464584	99.9553	426
	14_01-L08		59.9187	0.546438	20.6925	2.53868	0.130343	0.3419	2.05541	6.75377	6.65067	0.07219	0.0952507	0.156412	0.0477857			59.761	0.545	20.638	2.532	0.13	0.341	2.05	6.736	6.63316	0.072	0.095	0.156	0.0476599	99.7368	497
	14_01-L09		59.834	0.532948	20.5829	2.53905	0.167929	0.402225	2.0071	6.89313	6.82589	0.0583226	0.102567	b.d.l.	0.053966			59.503	0.53	20.469	2.525	0.167	0.4	1.996	6.855	6.78813	0.058	0.102	b.d.l.	0.0536675	99.4468	568
	14_01-L10		59.6778	0.529315	20.6433	2.44683	0.213723	0.415462	2.07731	6.84015	6.81535	0.0898837	0.0998707	0.0958759	0.055198			59.755	0.53	20.67	2.45	0.214	0.416	2.08	6.849	6.82417	0.09	0.1	0.096	0.0552695	100.129	639
	14_01-L11		59.7803	0.548498	20.7726	2.57874	0.16475	0.392789	2.0413	6.77988	6.697	0.0924209	0.109499	b.d.l.	0.0422453			59.508	0.546	20.678	2.567	0.164	0.391	2.032	6.749	6.6665	0.092	0.109	b.d.l.	0.0420529	99.5446	710
	14_01-L12		58.871	0.549793	21.2443	2.5433	0.228746	0.39228	2.00755	6.9587	6.74255	0.088288	0.105344	0.212694	0.0554504			58.679	0.548	21.175	2.535	0.228	0.391	2.001	6.936	6.72056	0.088	0.105	0.212	0.0552695	99.6738	781
	15_01-L01		60.9675	0.53468	20.8014	2.31995	0.156199	0.33042	1.90342	5.79937	7.17297	0.0140178	b.d.l.	b.d.l.	b.d.l.			60.89	0.534	20.775	2.317	0.156	0.33	1.901	5.792	7.16385	0.014	b.d.l.	b.d.l.	b.d.l.	99.8729	0
	15_01-L02		64.0303	0.5414	20.4471	2.10555	0.155115	0.312231	1.52112	4.36923	6.36486	0.0540399	b.d.l.	0.0990732	b.d.l.			63.983	0.541	20.432	2.104	0.155	0.312	1.52	4.366	6.36016	0.054	b.d.l.	0.099	b.d.l.	99.9262	73
	15_01-L03		60.8364	0.564651	21.4198	3.15105	0.261838	0.464713	2.51545	4.60216	6.12302	0.0309809	0.0299815	b.d.l.	b.d.l.			60.874	0.565	21.433	3.153	0.262	0.465	2.517	4.605	6.1268	0.031	0.03	b.d.l.	b.d.l.	100.062	146
	15_01-L04		63.4601	0.584821	21.4414	2.39154	0.205994	0.374808	1.91624	3.79631	5.82875	b.d.l.	b.d.l.	b.d.l.	b.d.l.			63.154	0.582	21.338	2.38	0.205	0.373	1.907	3.778	5.80064	b.d.l.	b.d.l.	b.d.l.	b.d.l.	99.5176	219
	15_01-L05		63.6116	0.609348	22.4031	2.2574	0.138763	0.422321	1.91955	3.32427	5.23927	b.d.l.	b.d.l.	0.0744089	b.d.l.			63.262	0.606	22.28	2.245	0.138	0.42	1.909	3.306	5.21048	b.d.l.	b.d.l.	0.074	b.d.l.	99.4505	292
	15_01-L06		62.412	0.594877	23.741	2.31441	0.209309	0.426629	2.05202	3.19671	5.05305	b.d.l.	b.d.l.	b.d.l.	b.d.l.			62.32	0.594	23.706	2.311	0.209	0.426	2.049	3.192	5.0456	b.d.l.	b.d.l.	b.d.l.	b.d.l.	99.8526	365
	15_01-L07		64.8105	0.522673	21.5858	2.08569	0.129166	0.344444	1.82535	3.27222	5.40215	0.0220284	b.d.l.	b.d.l.	b.d.l.			64.727	0.522	21.558	2.083	0.129	0.344	1.823	3.268	5.39519	0.022	b.d.l.	b.d.l.	b.d.l.	99.8712	438
	15_01-L08		62.135	0.585848	23.2634	2.29825	0.178563	0.4123	2.00934	3.48098	5.63641	b.d.l.	b.d.l.	b.d.l.	b.d.l.			61.939	0.584	23.19	2.291	0.178	0.411	2.003	3.47	5.61864	b.d.l.	b.d.l.	b.d.l.	b.d.l.	99.6846	511
	15_01-L09		62.1096	0.591425	22.7549	2.73907	0.154328	0.438092	2.22929	3.31556	5.65618	b.d.l.	b.d.l.	b.d.l.	0.0115643			62.38	0.594	22.854	2.751	0.155	0.44	2.239	3.33	5.6808	b.d.l.	b.d.l.	b.d.l.	0.0116146	100.435	584
	15_01-L10		62.1806	0.55331	22.4889	2.89006	0.274144	0.410714	2.46228	3.15316	5.57885	b.d.l.	0.00803353	b.d.l.	b.d.l.			61.921	0.551	22.395	2.878	0.273	0.409	2.452	3.14	5.55557	b.d.l.	0.008	b.d.l.	b.d.l.	99.5826	657
	15_01-L11		61.6629	0.589073	22.9778	2.95741	0.241851	0.511801	2.68545	2.78078	5.5788	0.0140494	b.d.l.	b.d.l.	b.d.l.			61.446	0.587	22.897	2.947	0.241	0.51	2.676	2.771	5.55917	0.014	b.d.l.	b.d.l.	b.d.l.	99.6482	730
	15_01-L12		62.7516	0.59174	23.3973	2.66936	0.228056	0.432	2.40514	2.16603	5.22114	0.0140651	b.d.l.	0.123572	b.d.l.			62.461	0.589	23.289	2.657	0.227	0.43	2.394	2.156	5.19697	0.014	b.d.l.	0.123	b.d.l.	99.537	803
	15_01-L13		64.3171	0.573955	22.9863	2.4664	0.213728	0.408391	2.4062	1.72788	4.90011	b.d.l.	b.d.l.	b.d.l.	b.d.l.			64.098	0.572	22.908	2.458	0.213	0.407	2.398	1.722	4.88342	b.d.l.	b.d.l.	b.d.l.	b.d.l.	99.6594	876
	15_01-L14		64.0373	0.595172	23.2107	2.60086	0.26642	0.443363	2.48726	1.46782	4.86792	0.0231233	b.d.l.	b.d.l.	b.d.l.			63.696	0.592	23.087	2.587	0.265	0.441	2.474	1.46	4.84197	0.023	b.d.l.	b.d.l.	b.d.l.	99.467	949
	15_01-L15		62.1787	0.654343	24.9957	2.70985	0.168863	0.486486	2.60833	1.45946	4.73824	b.d.l.	b.d.l.	b.d.l.	b.d.l.			61.861	0.651	24.868	2.696	0.168	0.484	2.595	1.452	4.71403	b.d.l.	b.d.l.	b.d.l.	b.d.l.	99.489	1022
	15_01-L16		61.2678	0.618694	25.6517	2.74294	0.204892	0.464021	2.66762	1.54272	4.80343	0.0180787	0.00803499	b.d.l.	0.0100564			61.001	0.616	25.54	2.731	0.204	0.462	2.656	1.536	4.78251	0.018	0.008	b.d.l.	0.0100126	99.5645	1095
	15_01-L17		63.2046	0.621788	23.8345	2.62791	0.200511	0.421276	2.44361	1.61827	5.02748	b.d.l.	b.d.l.	b.d.l.	b.d.l.			62.413	0.614	23.536	2.595	0.198	0.416	2.413	1.598	4.96451	b.d.l.	b.d.l.	b.d.l.	b.d.l.	98.7475	1168
	15_01-L18		61.6537	0.633483	24.5964	2.92145	0.201791	0.511003	2.73974	1.61935	4.93973	b.d.l.	b.d.l.	0.171673	0.0116603			61.412	0.631	24.5	2.91	0.201	0.509	2.729	1.613	4.92036	b.d.l.	b.d.l.	0.171	0.0116146	99.608	1241
	All elements analyzed by EMP.
	FeOt: all Fe as FeO.
	a_01 is point number within individual grain; _L01 is number within line scan.
	b.d.l.: below detection limit.
	* agglomerate between sphereical, completely melted particle and unaffeted glass fragment.

## Sheet: SupplTable3 - Standard data
	Supplementary Information to "S.P. Mueller, C. Helo, F. Keller, J. Taddeucchi, J.M. Castro ," First experimental observations on melting and chemical modification of volcanic ash during lightning interaction ."
	Supplementary Table 3
	Major element composition of the standards routinely analyzed in the course of the anlytical sessions.
		SiO2	TiO2	Al2O3	FeOt	MnO	MgO	CaO	Na2O	K2O	P2O5	Cl	F	S	Total
	Obsidian (Smithsonian)	73.9726	0.082	13.272	1.56756	0.06776	0.04088	0.73788	3.97683	5.16526	b.d.l.	0.34508	0.11432	b.d.l.	99.4354
	1s %	0.41864	18.7884	1.11191	3.86489	49.5785	39.2691	2.92739	2.04812	3.39461		2.98571	62.6985		0.411989
	n	25	25	25	25	25	25	25	24	19		25	25
	Reference values	73.93	0.1	13.11	1.7			0.76	4.06	5.04		0.36			99.06
	VG-587	77.1776	0.0856667	12.1351	1.12825	b.d.l.	0.0277778	0.414111	3.64811	4.93467	b.d.l.	0.109222	0.202667	b.d.l.	99.8822
	1s %	0.464787	11.5033	0.676824	2.27605		32.2788	3.34886	1.81365	0.907627		4.66405	39.5681		0.417554
	n	9	9	9	8		9	9	9	9		9	9
	Reference values	76.71	0.12	12.06	1.23		0.03	0.5	3.75	4.89					99.29
	FeOt: all Fe as FeO.
